# Supplementary material for: Phosphorus Dynamics in Managed and Natural Soils: SEM-PLS Analysis of Vaccinium, Forest, and Grassland Ecosystems
Source: Plants (Basel). 2025 Jan 11;14(2):189. doi: 10.3390/plants14020189 (PMC11769005; doi:10.3390/plants14020189)
Supplement: Supplementary file 1 [file plants-14-00189-s001.zip]

Archive with 3 entries (3 files):
- S1. global raw data.csv
- S2. global training data.csv
- S3. global predicted data.csv
