# Supplementary material for: Phosphorus Dynamics in Managed and Natural Soils: SEM-PLS Analysis of Vaccinium, Forest, and Grassland Ecosystems
Source: Plants (Basel). 2025 Jan 11;14(2):189. doi: 10.3390/plants14020189 (PMC11769005; doi:10.3390/plants14020189)
Supplement: Supplementary file 1 [file plants-14-00189-s001.zip › S1. global raw data.csv]

NO	LATITUDE	LONGITUDE	MAT	MAP	ELEVATION	VEGETATION	SOIL_DESC	Depth.soil	CLAY	SILT	SAND	BDENSITY	PH_H2O	SOC	TN	C.N	RESIN_Pi	BIC_Pi	BIC_Po	Labile_Pi	OH_Pi	OH_Po	HCL_Pi	Residual_Pi	SUM_HED_P	Total_P	Labile_Pi	Labile_Po	Organic_P	Primary_P	Moderately.labile.Pi	Moderately.labile.Po	Occluded_P	Comment.1	NOTES
396	-1	9.42	28	950	34	SAVAN	plinthosol	15	421.2	372.5	206.3	1.358145473	4.5	12.3	1.5	8.18	2.7	3.8	18.8		31.7	72.6	1.6	179.4	310.6	310.6	6.6	18.8	91.4	1.6	31.7	72.6	179.4
441	-1	9.42	28	950	34	SAVAN	plinthosol	15	431	377.1	191.9	1.335368825	4.29	13.7	1.6	8.55	3.3	3.6	18.6		29.2	66.7	1.4	158.6	281.3	281.3	6.9	18.6	85.3	1.4	29.2	66.7	158.6
447	-1	9.42	28	950	34	SAVAN	plinthosol	15	356.9643036	402.059794	240.9759024	1.292657163	3.97	16.4	1.7	9.79	4.9	4.5	17		25.1	47.8	0.8	129.2	229.4	229.4	9.4	17	64.8	0.8	25.1	47.8	129.2
426	-1	9.42	28	950	34	SAVAN	plinthosol	15	472.6	143.6	383.8	1.300447997	4.55	15.9	1.7	9.35	4.3	5.1	14		32	44.5	1	196.1	296.9	296.9	9.4	14	58.5	1	32	44.5	196.1
384	-1	9.42	28	950	34	SAVAN	plinthosol	15	310.1310131	308.5308531	381.3381338	1.345076778	4.13	13.1	1.4	9.52	3.6	4.9	14.3		21.8	41.8	0.9	99.6	186.8	186.8	8.5	14.3	56.1	0.9	21.8	41.8	99.6
481	-1	9.42	28	950	34	SAVAN	plinthosol	15	344.1526016	331.0696095	324.7777889	1.278767442	4.46	17.3	1.6	10.77	3	4.5	11.2		14.7	28.3	0.8	47.6	110.2	110.2	7.6	11.2	39.6	0.8	14.7	28.3	47.6
934	11.18	7.63	24.9	1072	674	SAVAN	aridisol	10	148.5148515	425.7425743	425.7425743	1.34	7.7	23.188	1.656285714	14	65	32	0		46	12	410	152	717	717	97		12	410	46	12	152
1787	-7.5	-38.5	25	750	478	SHRUBLAND	Paleudult	15	110	580	310	1.46	5.02	11.53	0.6	19.21666667		0.1	2.7		5	10.1		60.3	78.3	78.3	0.1	2.7	12.9		5	10.1
454	-7.5	-38.5	25	750	478	SAVAN	Paleudult	25	170	500	330	1.54	4.75	6.07	0.44	13.79545455		0.1	1.7		4.3	8.5		59.7	74.3	74.3	0.1	1.7	10.2		4.3	8.5
431	-7.5	-38.5	25	750	478	FOREST	Paleudult	40	220	530	250	1.53	4.76	3.16	0.45	7.022222222		0	1		4.6	6.8		62.7	75.1	75.1	0	1	7.8		4.6	6.8
1358	-3.6	-45.4	27	1800	18	GRASSLAND	_	5				0.183794127	5.26	296	14.65346535	20.2	12.8	21.5	108.8		87.9	552.5	28.3	428.2	1240	1240	34.3	108.8	661.3	28.3	87.9	552.5	428.2
1359	-3.6	-45.4	27	1800	18	FOREST	_	5				0.196295946	4.38	266	9.109589041	29.2	9.5	19.9	112.2		66	340.2	39.5	286.2	873.5	873.5	29.4	112.2	452.4	39.5	66	340.2	286.2
1306	-35.07	138.7	14.2	861	368	GRASSLAND	INCE	9	350	350	300	1.176109777	5.02	24.32	2.13	11.41784038	1		16		39	122		241	419	419		16	138		39	122
1380	-35.08	139.07	15.2	412	156	SHRUBLAND	Alfisol	4.5	600	200	200	1.212840593	5.93	21.73	2.38	9.130252101	9	4	21		9	24	41	208	316	316	13	21	45	41	9	24	208
1421	-35.27	139.15	15.7	389	45	GRASSLAND	Oxisol	3	400	100	500	1.009976683	5.09	37.34	3.71	10.06469003	6	5	44		120	393	2	544	1114	1114	11	44	437	2	120	393	544
466	-43.12	170.41	12	3789	48	FOREST		1.1				0.57	7.13	126.8			123.9	36.1	88.3		18.5	372.6	615.4	186.3	1559.7	1559.7	160.1	88.3	460.8	615.4	18.5	372.6	304
443	-43.15	170.46	12	3789	48	FOREST		5	85.8	272	713.761	1.38257	6.34404	29.17701828	2.166325				10.5	22.4	15.8	130.8	61.8	77.6	610.8	610.8	22.4	10.5	141.2	61.8	15.8	130.8	369.6	Sum of resinpi and hco3pi
435	-43.12	170.41	12	3789	48	FOREST		5	263.6	493.7	357.798	0.946789	6.74312	44.75549713	3.60544863				11.8	33.5	13.1	112.8	206	129.5	929.2	929.3	33.5	11.8	124.6	206	13.1	112.8	552.1	Sum of resinpi and hco3pi
468	-43.15	170.46	12	3789	48	FOREST	grey brown podzolic	10				1.34	6.9	27.404	2.091908397	13.1	7.7	89.5	171.2		58.5	77.3	106	340.2	1125.7	1125.7	97.2	171.2	248.6	106.1	58.6	77.3	615.3
420	-43.12	170.41	12	3789	48	FOREST	grey brown podzolic	10				0.990846672	7	39	3	13	8.4	99.8	217.4		88.2	72.5	178.6	96.6	1046.1	1046.1	108.2	217.4	289.9	178.6	88.2	72.5	381.3
419	-43.12	170.41	12	3789	48	FOREST		10	130	650	220		6.7	16.1	1.3		27.6	21.5	10		44.6	39.1	181.9	163.3	501	501	49.1	10	49.1	181.9	44.6	39.1	176.4
456	-43.12	170.41	12	3789	48	FOREST		6	100	510	390		6.6	18	1.3		14.2	13.1	9.5		25.5	39	144.1	141.2	400	400	27.3	9.5	48.4	144.1	25.5	39	154.7
437	-43.12	170.41	12	3789	48	FOREST		6	200	440	360		7.3	10.3	1		11.7	7.2	6		14	35.1	125.9	166.6	377	377	18.9	6	41.1	125.9	14	35.1	177.2
453	-43.12	170.41	12	3789	48	FOREST		15	230	420	350		7.4	5.1	0.5		4.6	3.4	4.2		9.7	23.2	202.5	167.1	421	421	8	4.2	27.4	202.5	9.7	23.2	173.5
410	-43.12	170.41	12	3789	48	FOREST		24.5	230	400	370		6.6	4.8	0.4		4.2	3.2	3.5		9	10.9	126.1	156.8	320	320	7.4	3.5	14.4	126.1	9	10.9	163.2
455	-43.15	170.46	12	3789	48	FOREST		3.85				1.02					58.7	24.1	85.4							1639.7	82.8	85.4
430	-43.15	170.46	12	3789	48	FOREST		18.25				1.3					7.8	10.4	60.1							1687.5	18.2	60.1
140	48.2	9.8	8.2	839	531	PERMANENT	cambisol	75	97	723	180	1.537957041	7.68	2.1				6	5		11.5	10	217.5	176	428	428	8	5	15	217.5	11.5	10	176
129	48.2	9.8	8.2	839	531	GRASSLAND	leptosol_HWSD	15	156.5	559	284.5	1.27	7.12	65.9	4.220168834	15.615489		49.1			23.7		88.1				49.1			88.1	23.7
126	48.2	9.8	8.2	839	531	FOREST	leptosol_HWSD	15	245	588.5	166.5	1.14	7.14	99.8	6.743243243	14.8		44.6			20.3		91.3				44.6			91.3	20.3
128	48.6	10.2	8.1	762	486	GRASSLAND	Ultisol	2.5				1.179179367	5.5	24.1	1.721428571	14	8	10	12		21	44	7	57	159	159	18	12	56	7	21	44	57
125	48.6	10.2	8.1	762	486	FOREST	aquic U	2.5				1.283378333	4.8	17	1.214285714	14	6	8	11		32	23	10	32	122	122	14	11	34	10	32	23	32
133	48.6	10.2	8.1	762	486	PERMANENT	leptosol_HWSD	15	157	627	216	1.2	7.49	44.5	3.396946565	13.1		30.1			50.2		112				30.1			112	50.2
132	50.8	10.15	7.3	724	426	GRASSLAND	endoaquoll	2.5	412	372	216	1.084638498	6.2	31.2	2.03	15.36945813		91	23		104	124	157	146	666	666	112	23	147	157	104	124	146
130	50.8	10.15	7.3	724	426	FOREST	dark brown soil	15				1.57	3.44	31.34069	2.01	15.59238309	180	47	143.2		2.2	16.8	31.9		511.5	511.5	227	143.2	160	31.9	2.2	16.8	90.4
131	50.8	10.15	7.3	724	426	PERMANENT	brown soil	15				1.57	5.5	37.23255	2.34	15.91134615	222	30.7	28.8		6.8	2.9	42.7		463.9	463.9	252.7	28.8	31.7	42.7	6.8	2.9	130
135	51.07	10.35	7.7	666	335	GRASSLAND	Calcaric Fluvisols	5	150	650	200	0.844761134	5.49	53.1	2.740281181	19.3775735	11.5	8.5	26.4		28.4	220	20.6	52	532.6	532.6	20	26.4	246.4	20.6	28.4	220	217.2
146	51.07	10.35	7.7	666	335	FOREST	cambisol	10	98	677	225	1.398222049	7.51	9.9	0.684988847	16.15755		45	8		55	45	318	202	689	689	61	8	53	318	55	45	202
123	51.07	10.35	7.7	666	335	PERMANENT	cambisol	40	94	723	183	1.489710094	7.58	4.7				18.7	5		18.8	16	165.5	195	423	423	22.7	5	21	165.5	18.8	16	195
127	51.3	10.55	7.9	638	293	GRASSLAND	endoaquoll	12.5	412	372	216	1.194666861	5.7	23	1.63	14.11042945		23	24		59	98	114	136	457	457	26	24	122	114	59	98	139
134	51.3	10.55	7.9	638	293	PERMANENT	brown soil	15				1.57	4.49	29.18526	1.73	16.87009249	151	94	146.4		7.3	90.7	41.9		638.3	638.3	245	146.4	237.1	41.9	7.3	90.7	107
122	51.3	10.55	7.9	638	293	FOREST	Spodosol	15				1.57	3.99	26.56607	1.88	14.1308883	136	41.5	125.5		2.5	8.5	31.1		450	450	177.5	125.5	134	31.1	2.5	8.5	104.9
137	53.1	13.7	8.5	567	72	PERMANENT	Ultisol	2.5				1.427417534	6.8	8.2	0.587510106	14	13	20	44		86	78	48	84	373	373	33	44	122	48	86	78	84
143	53.1	13.7	8.5	567	72	PERMANENT	Ultisol	2.5				1.308292383	5	15.4	1.1	14	12	10	14		62	35	11	129	273	273	22	14	49	11	62	35	129
136	53.1	13.7	8.5	567	72	PERMANENT	alfisol	2.5				1.214718799	5.1	21.6	1.542857143	14	12	7	19		29	30	10	99	206	206	19	19	49	10	29	30	99
138	52.9	13.5	8.6	570	64	PERMANENT	Ultisol	2.5				1.446674308	6.6	7.1	0.524435627	14	29	20	52		123	142	65	94	525	525	49	52	194	65	123	142	94
141	52.9	13.5	8.6	570	64	PERMANENT	Ultisol	2.5				1.184784197	5.8	23.7	1.692857143	14	14	18	24		40	40	15	89	240	240	32	24	64	15	40	40	89
139	52.7	13.3	8.8	573	42	PERMANENT	endoaquoll	12.5	412	372	216	1.158432693	5.9	25.6	1.68	15.23809524		44	28		68	107	166	200	619	619	49	28	135	166	68	107	201
142	52.7	13.3	8.8	573	42	PERMANENT	endoaquoll	2.5	412	372	216	1.09483709	6.2	30.4	1.98	15.35353535		50	19		84	98	189	274	721	721	59	19	117	189	84	98	272
1519	52.5	-7.87	9.3	951	96	PERMANENT	Haplorthods	2.5	200	400	400	1.57	5.2			16.826439	14	13			40		13	88			27		88	13	40
991	52.5	-7.87	9.3	951	96	PERMANENT	Haplorthods	15	200	400	400	1.57	5.2			16.826439	10	7			38		16	78			17		78	16	38
899	54.477	-7.719	8.7	1108	68	FOREST	Haplorthods	2.5	200	400	400	1.57	5.2			21.98106335	11	14			48		22	118			25		118	22	48
900	53.44	-6.28	9.5	719	38	FOREST	Haplorthods	15	200	400	400	1.57	5.2			21.98106335	14	15			51		19	112			29		112	19	51
361	6.08	116.55	24	2392	650	FOREST		5	46	108.8	754.128		7.80275	1.19234512	0.18509221				5.3	9.9	0.9	10.9	270.4	21.2	433.5	433.5	9.9	5.3	16.2	270.4	0.9	10.9	136.1	Sum of resinpi and hco3pi
1246	-7.82	-40.17	26	585	545	SHRUBLAND	Dystrudept	22.5				1.57	5.2				21.6	24.2			94	496	102	491	1228.8	1228.8	45.8		496	102	94	496	492.2
820	-7.82	-40.17	26	585	545	SHRUBLAND	Dystrudept	10				1.57	5.2			16.63257	17.6	24			6.3	433	103	469	1052.9	1052.9	41.6		433	103	6.3	433	469
829	-7.82	-40.17	26	585	545	SHRUBLAND	Dystrudept	22.5				1.57	5.2				11.3	14.3			2	381	92	495	995.6	995.6	25.6		381	92	2	381	495
1211	-7.82	-40.17	26	585	545	SHRUBLAND		5				1	5.9	55.7	4.8	11.60416667	9.4	7.4	33.5		161.9	217.5	53.7	378.9	1099.8	1099.8	16.8	33.5	251	53.7	161.9	217.5	616.4
841	-7.82	-40.17	26	585	545	SHRUBLAND		5				0.7	6	67.8	5.8	11.68965517	8.9	5.1	27.6		76.3	167.2	23.3	370	926.5	926.5	14	27.6	194.8	23.3	76.3	167.2	618.1
1565	-7.82	-40.17	26	585	545	SHRUBLAND	aquic A	2.5				1.054704886	5.6	33.6	2.4	14	15	17	28		106	145	63	197	571	571	32	28	173	63	106	145	197
843	-7.82	-40.17	26	585	545	SHRUBLAND	Oxisol	15	758	182	60	1.002318635	5.1	38	3.2	11.875	5	4	27		83	108	3	377	641	641	9	27	135	3	83	108	411
1286	-7.82	-40.17	26	585	545	SHRUBLAND		5				0.8	5.1	49.6	4.3	11.53488372	2	2.7	20.3		56.7	106.9	1.9	198.8	620.7	620.7	4.7	20.3	127.2	1.9	56.7	106.9	430.1
1323	-7.82	-40.17	26	585	545	SHRUBLAND	Mollisol	15	304	444	252	1.223430921	7.4	21	1.5	14	59	29	10		71	72	70	341	668	668	88	10	82	70	71	72	356
785	-7.82	-40.17	26	585	545	SHRUBLAND	Ultisol	15	65	70	865	1.48425292	5.7	5	0.3	16.66666667	37	17	8		62	45	14	54	257	257	54	8	53	14	62	45	74
1322	-7.82	-40.17	26	585	545	SHRUBLAND	Ultisol	15	41	352	607	1.48425292	4.8	5	0.404020711	17.19468941	2	1	6		6	16	3	42	81	81	3	6	22	3	6	16	47
821	-7.82	-40.17	26	585	545	SHRUBLAND	Paleudult	5	90	580	330	1.27	5.04	16.91	0.99	17.08080808		0.2	5.1		6.2	12.2		57.5	81.3	81.3	0.2	5.1	17.3		6.2	12.2
792	-8.08	-39.58	25.7	580	422	SHRUBLAND	Dystrudept	10				1.57	5.2			21.4673105	30.1	31.7			42	645	125	492	1365.8	1365.8	61.8		645	125	42	645	492
1582	-8.08	-39.58	25.7	580	422	SHRUBLAND	Dystrudept	2.5				1.57	5.2			21.4673105	46.2	63.5			236	562	153	493	1553.7	1553.7	109.7		562	153	236	562	492.4
828	-8.08	-39.58	25.7	580	422	SHRUBLAND	Dystrudept	45				1.57	5.2				8.8	13.7			3	434	81	474	1014.5	1014.5	22.5		434	81	3	434	474
831	-8.08	-39.58	25.7	580	422	SHRUBLAND	alisols	5	570	327	103	0.69	6.4	85	7.8	10.8		88	89		23	421	17.1	396	1360.2	1360.2	88	89	510	17.1	23	421	722.1	First extracted with HCO3
1293	-8.08	-39.58	25.7	580	422	SHRUBLAND	Dystrudept	2.5				1.57	5.2			16.63257	20.1	32.8			8.1	407	114	498	1080	1080	52.9		407	114	8.1	407	498
1581	-8.08	-39.58	25.7	580	422	SHRUBLAND	Dystrudept	45				1.57	5.2				14.4	14.5			36.6	353	82	476	976.5	976.5	28.9		353	82	36.6	353	475.5
743	-8.08	-39.58	25.7	580	422	SHRUBLAND	luvisol	10	140	680	180	0.826231771	7.94	55.1	4	13.775	8	17	1		36	98	102		301	301	25	1	99	102	36	98	39
839	-8.08	-39.58	25.7	580	422	SHRUBLAND	ranker	10	120	300	580	0.753721974	4.75	63.5	4.1	15.48780488	10	9	17		60	82	12		218	218	19	17	99	12	60	82	28
1232	-8.08	-39.58	25.7	580	422	SHRUBLAND		5				0.5	5.4	64.5	5.6	11.51785714	4.2	3.4	13.7		53.9	77.8	1.9	155.4	495.9	495.9	7.6	13.7	91.5	1.9	53.9	77.8	341.4
1275	4.616666667	-71.31666667	27	2240	167	SAVAN	Aridisol	2.5	61	390	549	1.451976716	4.5	6.8	0.507233496	12.9	78.1	33.4	76.6		72	9.8	297.8	57.2	624.9	624.9	111.5	76.6	86.4	297.8	72	9.8	57.2
1622	2.8	-76.55	19.3	1900	1500	PERMANENT		5	62.8	66.9	838.532		7.95413	0.64283343	0.08641867				6.4	10.5	0.9	19.2	378.5	21.8	447	447	10.5	6.4	25.6	378.5	0.9	19.2	31.5	Sum of resinpi and hco3pi
762	2.8	-76.55	19.3	1900	1500	PERMANENT		5	43.9	83.7	911.927		8.25688	0.24172442	0.02081616				12.7	40.1	1.2	16.7		47.4	112.5	112.5	40.1	12.7	29.4		1.2	16.7		Sum of resinpi and hco3pi
1601	2.8	-76.55	19.3	1900	1500	PERMANENT		5	48.1	230.1	688.073		8.49083	2.6771747	0.741811				5.1	16.5	2.9	8.3	172.5	32.7	436.6	436.6	16.5	5.1	13.5	172.5	3	8.3	231.2	Sum of resinpi and hco3pi
1696	-77.72	162.5	-12	100	325	DESERT	ferralsols	15	683.9683968	159.6159616	156.4156416	1.213273728	4.24	21.7	1.6	13.35	3	0.7	3.6		13.5	5	1.1	84.5	111.3	111.3	3.7	3.6	8.5	1.1	13.5	5	84.5
1706	-77.64	162.88	-12	100	110	DESERT	ferralsols	15	807.3	150	42.7	1.198931387	4.05	22.7	1.7	13.15	1.3	2	6.2		15.1	20.6	0.3	143.7	189.1	189.1	3.3	6.2	26.8	0.3	15.1	20.6	143.7
1700	-77.73	162.31	-12	100	107	DESERT	ferralsols	15	677.1	123.9	199	1.154334274	3.94	25.9	1.5	17.21	5.2	1.8	6		11.2	7.9	1.3	68.5	101.8	101.8	7	6	13.9	1.3	11.2	7.9	68.5
1765	-77.8	163.6	-12	100	30	DESERT	podzol	15	662.1662166	128.1128113	209.7209721	1.432640634	4.1	7.9	0.5	15.94	5.2	1.8	6		11.2	7.9	1.3	7	40.3	40.3	7	6	13.9	1.3	11.2	7.9	7
1774	-77.61	163.27	-12	100	30	DESERT	ferralsols	15	661	104.2	234.8	1.292657163	3.78	16.4	1.2	13.67	1.7	3.7	5.4		16.8	6.7	1.3	43.3	78.9	78.9	5.4	5.4	12.2	1.3	16.8	6.7	43.3
1634	46.18	8.65	5	2200	900	FOREST	Calcaric Fluvisols	5	150	650	200	1.526670111	6.51	2.7	0.272137709	17	8.1	7.4	3.9		19.3	7.3	4.1	56	210.7	210.7	15.5	3.9	11.2	4.1	19.3	7.3	160.6
1555	-5.75	-76.1	26.3	2100	182	FOREST	_	5				0.295520356	6.49	171	11.25	15.2	11.7	18.8	69.6		58.2	449.2	160.5	554.4	1322.4	1322.4	30.5	69.6	518.8	160.5	58.2	449.2	554.4
1587	-5.75	-76.1	26.3	2100	182	FOREST	_	5				0.183794127	4.65	296	12.59574468	23.5	28.1	29.6	123.9		62	387.3	2.7	481.7	1115.3	1115.3	57.7	123.9	511.2	2.7	62	387.3	481.7
1146	-43.25	171.58	8	1447	914	FOREST	brown earth	2.5				1.57	5.09			25.06079	10	26.3	49.2		226.9	510.3					36.3	49.2	559.5		226.9	510.3
1234	-43.25	171.58	8	1447	914	FOREST	Spodosol	42				0.540088879	5	96	5.1	18.82352941	8	24	54		186	290	104	290	956	956	32	54	344	104	186	290	290
1122	-43.25	171.58	8	1447	914	FOREST	gley	10				1.34	8.2	39.525	3.017175573	13.1	10.7	105.7	190		52.3	155.6	110.5	263.7	1182.9	1182.9	116.4	190	345.6	110.5	52.3	155.6	558.2
1113	-43.25	171.58	8	1447	914	FOREST	gley	10				1.57	6.3	49.011	2	24.5055	12.4	122.3	422		121	22	129.2	262.6	1388.4	1388.4	134.7	422	444	129.2	121	22	559.5
1204	36.83	3.95	18	475	350	SHRUBLAND		5	81.6	169.5	669.725	1.63028	8.44954	2.29418443	0.33681805				10.7	23.9	1.4	19.9	247.2	3.8	365.8	365.8	23.9	10.7	30.6	247.2	1.4	19.9	62.7	Sum of resinpi and hco3pi
1114	36.83	3.95	18	475	350	SHRUBLAND		5	81.6	39.7	867.89		8.55963	0.40474555	0.05321852				6.9	18.8	1.3	16.7	298.7		338.2	338.2	18.9	6.9	23.6	298.7	1.3	16.7		Sum of resinpi and hco3pi
1209	36.83	3.95	18	475	350	SHRUBLAND		5	117.2	100.4	849.541		7.84404	1.39754534	0.162204				7.8	12.6	2.6	10.3	273	25.6	335.4	335.4	12.6	7.8	18.1	273	2.6	10.3	29.2	Sum of resinpi and hco3pi
1391	36.83	3.95	18	475	350	SHRUBLAND		5					7.92661	0.21533002	0.06117404				1.6	38			401.7	29.5	482.2	482.2	38	1.6		401.7				Sum of resinpi and hco3pi
286	55.8	-3.25	7.3	970	291	FOREST	podzols	15	43	85	872	1.335046599	4.05	13.72	0.54	25.8		0.7	13.1							112.5	0.7	13.1	13.1
1023	42.7	2	4.6	850	2390	GRASSLAND	histosol	15	590	400	10	0.169028562	5.4	362.95	20.25	17.92345679	43	15	66		37	314	29	214	989	989	58	66	380	29	37	314	485
996	42.7	2	4.6	850	2390	GRASSLAND	gleysol	11.5	590	390	20	0.486176949	5.4	107.14	9.44	11.34957627	19	25	46		70	141	179	117	811	811	44	46	187	179	70	141	331
724	42.7	2	4.6	850	2390	GRASSLAND	gleysol	8	780	210	10	0.28267333	5.8	178.225	13.075	13.63097514	26	29	41		67	140	46	195	680	680	55	41	181	46	67	140	331
993	42.7	2	4.6	850	2390	GRASSLAND	Dystrochrepts	6				0.729407356	5.8	66.548	3.428	19.412	15.8	48.7	57.5		363.4	78.1	128.1	225.8	917.3	917.3	64.5	57.5	135.6	128.1	363.4	78.1	225.8
1004	42.7	2	4.6	850	2390	GRASSLAND	podzols	5	44	116	840	1.101784601	3.64	29.86	1.17	27.7		2.4	31.9							150.8	2.4	31.9	31.9
1042	42.7	2	4.6	850	2390	GRASSLAND	podzols	5	34	92	874	0.906560509	3.59	46.8	2.52	24.4		1	23.8							183.5	1	23.8	23.8
1035	42.7	2	4.6	850	2390	GRASSLAND	podzols	15	38	26	936	1.386228507	4.1	10.61	0.34	31.2		2.5	10.6							101.1	2.5	10.6	10.6
1133	42.7	2	4.6	850	2350	GRASSLAND	gleysol	10	640	350	10	0.455086394	5.5	114.433	6.367	17.97282865	44	49	85		154	309	89	144	1042	1042	93	85	394	89	154	309	312
1177	42.7	2	4.6	850	2350	GRASSLAND	gleysol	11.5	740	240	20	0.602798635	5.6	84.875	7.875	10.77777778	20	16	12		94	59	44	121	521	521	36	12	71	44	94	59	276
1068	42.7	2	4.6	850	2350	GRASSLAND	podzols	5	37	133	830	1.180997568	3.64	23.97	1.08	25.8		1.2	23.9							143.5	1.2	23.9	23.9
1019	42.7	2	4.6	850	2350	GRASSLAND	podzols	15	28	59	913	1.366882699	4.11	11.77	0.38	31		1.5	12.9							107	1.5	12.9	12.9
1070	42.7	2	4.6	850	2340	GRASSLAND		35	180	727	93	0.31	6	324.105			29	27	90		110	458	48	102	972	972	56	90	548	48	110	458	210
1061	42.7	2	4.6	850	2340	GRASSLAND	gleysol	10	610	380	10	0.165300067	5.6	397.767	24	16.573625	67	21	50		47	310	47	242	1088	1088	88	50	360	47	47	310	546
1055	42.7	2	4.6	850	2340	GRASSLAND	alpine	15				1.34	4.92	15.15125	1.02	14.85416667	72	59.8	148.6		4.7	99.3	30		497.7	497.7	131.8	148.6	247.9	30	4.7	99.3	83.3
1059	42.7	2	4.6	850	2340	GRASSLAND	gleysol	15	750	240	10	0.981781592	5.4	39.8	3.46	11.50289017	22	52	25		106	68	128	87	572	572	74	25	93	128	106	68	171
1184	42.7	2	4.6	850	2220	GRASSLAND	alpine	15				1.34	4.94	40.2628	1.11	36.27279279	133	75.8	116.8		0.7	116	71.2		641.1	641.1	208.8	116.8	232.8	71.2	0.7	116	127.6
1236	42.7	2	4.6	850	2220	GRASSLAND	gleysol	8	750	230	20	1.050421218	5.7	33.95	3.3	10.28787879	21	26	7		60	39	78	85	427	427	47	7	46	78	60	39	196
1213	42.7	2	4.6	850	2220	GRASSLAND	podzols	15	33	38	929	1.424120657	4.61	8.39	0.35	24.7		2.1	16.2							98.7	2.1	16.2	16.2
1218	42.7	2	4.6	850	2170	FOREST	gleysol	10	730	250	20	0.164397838	5.5	409.45	22.05	18.569161	30	69	39		30	576	69	364	1379	1379	99	39	615	69	30	576	566
1182	42.7	2	4.6	850	2170	FOREST	gleysol	15	700	290	10	1.269602318	6.2	17.9	1.9	9.421052632	42	56	39		178	122	201	108	1014	1014	98	39	161	201	178	122	376
1076	42.7	2	4.6	850	2170	FOREST	podzols	5	26	50	924	1.10281824	3.58	29.78	1.1	29		1.6	16.2							111.1	1.6	16.2	16.2
1309	42.7	2	4.6	850	2010	FOREST	gleysol	15	640	350	10	0.951367356	5.6	42.55	3.9	10.91025641	20	19	78		71	207	29	95	641	641	39	78	285	29	71	207	217
1326	42.7	2	4.6	850	2010	FOREST	Dystrochrepts	6				0.979913002	5.7	39.966	3.051	13.1	18.4	41	87.7		218.2	198.2	104.4	205.3	873.3	873.3	59.4	87.7	286	104.5	218.2	198.2	205.3
1300	42.7	2	4.6	850	2010	FOREST	gleysol	8	820	160	20	1.189008022	6.2	23.4	2.667	8.773903262	35	62	13		152	64	130	66	589	589	97	13	77	130	152	64	133
1259	42.7	2	4.6	850	2010	FOREST	podzols	5	30	41	929	1.106964143	4.05	29.46	1.36	22		3.8	40.2							153.4	3.8	40.2	40.2
1153	42.7	2	4.6	850	2010	FOREST	podzols	15	34	81	885	1.361105721	4.1	12.12	0.46	27.5		0.7	12.4							101	0.7	12.4	12.4
1431	5.08	-61	20.5	3100	1300	FOREST		30	106.15	632.39	261.465	0.97	6.31	38				5	13		18	333	15	295	932.2	932.2	5	13	346	15	18	333	548.2
1424	5.08	-61	20.5	3100	1300	FOREST		30	99.88	661.25	238.87	0.86	6.75	39.4				5	27		21	322	51	395	1050	1050	5	27	349	51	21	322	624
1447	5.08	-61	20.5	3100	1300	FOREST		30	99.41	669.11	231.485	0.96	6.86	81.1				10	3		24	260	56	509	1146.4	1146.4	10	3	263	56	24	260	793.4
1369	5.08	-61	20.5	3100	1300	FOREST		30	106.15	632.39	261.465	0.97	6.33	32.9				4	36		21	225	23	342	901.5	901.5	4	36	261	23	21	225	592.5
869	5.08	-61	20.5	3100	1300	FOREST		30	99.41	669.11	231.485	0.96	7.37	36.3				6	40		25	193	77	286	912.2	912.2	6	40	233	77	25	193	571.2
1448	5.08	-61	20.5	3100	1300	SAVAN		30	120.255	741.465	138.28	1.03	7.2	29				5	2		17	149	101	403	875.5	875.5	5	2	151	101	17	149	601.5
1440	5.08	-61	20.5	3100	1300	SAVAN		30	120.255	741.465	138.28	1.03	6.86	29.7				3	2		22	142	114	462	922.9	922.9	3	2	144	114	22	142	639.9
1437	5.08	-61	20.5	3100	1300	FOREST		30	80.79	698.265	220.955	1.25	8.5	27.2				5	0		17	54	197	334	812	812	5		54	197	17	54	539
1539	5.08	-61	20.5	3100	1300	FOREST		30	80.79	698.265	220.955	1.25	8.53	27.7				5	0		19	52	147	317	686.6	686.6	5		52	147	19	52	463.6
1684	5.08	-61	20.5	3100	1300	FOREST		30	80.79	698.265	220.955	1.25	8.54	30.1				5	0		19	50	174	369	760.6	760.6	5		50	174	19	50	512.6
382	8	-64.75	27.4	1333	113	FOREST	cambisol	10	150	290	560	0.733704355	5.09	66	3.9	16.92307692	5	9	16		66	96	12		235	235	14	16	112	12	66	96	31
400	8	-64.75	27.4	1333	113	FOREST	rendzi	10	150	480	370	1.119511468	8.09	28.5	3.3	8.636363636	9	11	4		30	50	58		201	201	20	4	54	58	30	50	39
450	8	-64.75	27.4	1333	113	FOREST	podzol	10	90	260	650	0.613718073	4.48	83.1	4.5	18.46666667	11	7	5		13	42	2		97	97	18	5	47	2	13	42	17
1163	-62.186	-58.9	-5	350		DESERT	podzol	15				1.340212827	4.73	13.4	0.8	17.63	6	0.6	2.6		2.5	3.7	1.5	8.2	25	25	6.6	2.6	6.3	1.5	2.5	3.7	8.1
1174	-62.186	-58.9	-5	350		DESERT	podzol	15	6.4	246.1	747.5	1.176388448	4.27	24.3	1.1	22.03	11.1	0.8	2.5		4	3.2	1.1	3	25.7	25.7	11.9	2.5	5.7	1.1	4	3.2	3
1007	50.5	3.84	10	794	72	GRASSLAND		15	143	718	139	0.31	6	458.49	26.40733499	14.6	71	28	86.5		95	367	25	44.5	805	805	99	86.5	453.5	25	95	367	132.5
491	-43.17	171.33	8	1400	800	GRASSLAND	INCE	32.5				0.614341189	4.9	83	4.1	20.24390244	9	7	35		68	504	16	200	839	839	16	35	539	16	68	504	200
1840	-43.17	171.33	8	1400	800	FOREST	INCE	27.5				0.614341189	4.8	83	4.1	20.24390244	13	7	28		62	470	15	218	813	813	20	28	498	15	62	470	218
495	-43.17	171.33	8	1400	800	FOREST	Spodosol	29.5				0.782923822	5.1	60	3.4	17.64705882	10	12	43		10	185	34	86	380	380	22	43	228	34	10	185	86
1835	-43.17	171.33	8	1400	800	FOREST	Spodosol	40				0.749663415	5.3	64	3.3	19.39393939	15	6	40		68	115	158	100	502	502	21	40	155	158	68	115	100
89	9.058	37.5	16.8	1203	2214	FOREST		5	87.9	159	724.771	1.67156	8.55963	1.29599075	0.21689015				1	18.5	1.3	19.9	234.3	1.3	330.4	330.4	18.6	1	20.8	234.3	1.3	19.9	55.4	Sum of resinpi and hco3pi
1652	9.058	37.5	16.8	1203	2214	GRASSLAND		5	115.1	198.7	640.367	1.35046	7.63761	15.45375373	1.59670899				2.2	10.2	4.7	17.3	97.9	73.1	381.9	381.9	10.2	2.2	19.6	97.9	4.7	17.3	249.6	Sum of resinpi and hco3pi
354	23.383	120.9	10.3	4030	2700	GRASSLAND		5	106.7	154.8	713.761	1.4055	7.51376	10.08028508	1.14435075				11	10.8	6.3	29.5	113.3	62.2	372	372	10.8	11	40.5	113.3	6.3	29.5	201.2	Sum of resinpi and hco3pi
339	23.383	120.9	10.3	4030	2700	GRASSLAND		5	50.2	81.6	794.495	1.64404	8.72477	1.02761182	0.1282697				4	17.6	1.5	18.6	221.5		274.5	274.5	17.7	4	22.5	221.5	1.5	18.6	11.3	Sum of resinpi and hco3pi
305	23.383	120.9	10.3	4030	2700	FOREST		5	110.9	113		1.7633	8.68349	0.7696261	0.13967563				7.7	19.7	1.3	12.2	226.6	0.6	270.6	270.6	19.7	7.7	19.9	226.6	1.3	12.2	3.1	Sum of resinpi and hco3pi
344	23.383	120.9	10.3	4030	2700	FOREST		5	115.1	140.2	779.817	1.6945	8.38073	3.40101786	0.44696228				5.3	13.8	1.5	10.9	141.6	20.5	278.4	278.4	13.8	5.3	16.2	141.6	1.5	10.9	105.2	Sum of resinpi and hco3pi
330	23.383	120.9	10.3	4030	2700	GRASSLAND		5	209.2	154.8	805.505	1.65321	8.31193						11.3	5.4	2.4	9	118.5	26.3	152.6	152.6	5.4	11.3	20.3	118.5	2.4	9	6	Sum of resinpi and hco3pi
328	23.383	120.9	10.3	4030	2700	GRASSLAND		5	69	190.4	809.174		7.89908	1.22739761	0.10643641				1.1	35.6	3.5	9	231.8	12.8	321.8	321.9	35.6	1.1	10	231.8	3.5	9	41	Sum of resinpi and hco3pi
332	23.383	120.9	10.3	4030	2700	FOREST		5	98.3	115.1	746.789	1.49725	8.24312	3.36987954	0.47713668				12.9	5.1	1	7.1	126.2	30.1	243.9	243.9	5.1	12.9	20	126.2	1	7.1	91.6	Sum of resinpi and hco3pi
313	23.383	120.9	10.3	4030	2700	FOREST		5	85.8	121.3	772.477	1.46514	8.33945	2.10610967	0.35429936				13.8	8.1	1.8	5.8	221.5	35.9	367.4	367.4	8.1	13.8	19.6	221.5	1.8	5.8	116.6	Sum of resinpi and hco3pi
329	23.383	120.9	10.3	4030	2700	GRASSLAND		5	108.8	136	728.44	1.63486	8.25688	2.95185521	0.46340034				9.6	7.5	2.7	3.8	115.9	35.9	283.8	283.8	7.5	9.6	13.5	115.9	2.7	3.8	144.3	Sum of resinpi and hco3pi
477	8.717	-83.617	26	5100	159	FOREST		5	131.8	194.6	732.11	1.58899	8.36697	2.12673326	0.33087016				13.7	5.7	1.3	7.1	167.4	21.2	246.7	246.7	5.7	13.7	20.7	167.4	1.3	7.1	51.7	Sum of resinpi and hco3pi
464	8.717	-83.617	26	5100	159	GRASSLAND		5	102.5	228	724.771	1.56606	7.96789	4.1204747	0.59320295				10.8	7.2	1.3	4.5	157.1	38.5	290.5	290.5	7.2	10.8	15.3	157.1	1.3	4.5	109.7	Sum of resinpi and hco3pi
499	8.717	-83.617	26	5100	159	FOREST		15	137.3	123.2	739.6			33			29.7	4.6			7.3		336	237.5			34.3			336	7.3
493	8.717	-83.617	26	5100	159	GRASSLAND		15	70.6	185.4	726.8			48			24.6	4.9			12.9		863.2	274.4			29.5			863.2	12.9
987	47	-121.35	3.8	1300	200	FOREST	Alfisol	5	100	250	650	1.57	6.8			19.3775735	65	64	39		94	100.5	46	89	495.5	495.5	129	39	139.5	46	94	100.5	87
1030	47	-121.35	3.8	1300	200	FOREST		2.5									47.5	63	30.3		242.9	91.1	56.6	73.9	811.2	811.2	110.5	30.3	121.4	56.6	242.9	91.1	279.8
1820	-43.73	171.12	8	1155	822	GRASSLAND	INCE	2.5	350	350	300	1.078320907	5.31	31.7	3.02	10.49668874	4		19		47	147		279	496	496	4	19	166		47	147
297	-43.2	171.7	7.3	1300	880	GRASSLAND	INCE	22.5				0.429628484	4.7	121	5.7	21.22807018	29	9	31		63	647	9	259	1047	1047	38	31	678	9	63	647	259
299	-43.2	171.7	7.3	1300	880	FOREST	Spodosol	27.5				1.03769277	5.3	35	1.7	20.58823529	3	8	32		39	79	25	114	300	300	11	32	111	25	39	79	114
317	-43.2	171.7	7.3	1300	810	FOREST	Spodosol	22				0.688368908	5.2	72	2.7	26.66666667	4	5	45		32	299	186	102	673	673	9	45	344	186	32	299	102
308	-43.2	171.7	7.3	1300	810	GRASSLAND	Spodosol	22				0.703068602	5.1	70	3.1	22.58064516	8	9	49		124	168	24	321	703	703	17	49	217	24	124	168	321
319	-43.2	171.7	7.3	530	490	FOREST	INCE	17.5				0.404899115	4.7	128	7	18.28571429	52	11	43		73	665	10	262	1116	1116	63	43	708	10	73	665	262
320	-43.2	171.7	7.3	530	490	GRASSLAND	Spodosol	16.5				1.074551072	5.1	32	1.4	22.85714286	4	6	30		23	47	22	84	216	216	10	30	77	22	23	47	84
1208	-28.217	-49.083	18.7	1471	209	FOREST		15	72.9	130.1	797			20			26.6	3.9			4.9		487.2	184.7			30.5			487.2	4.9
1176	-28.217	-49.083	18.7	1471	209	FOREST		15	109.5	129.9	761			30			24.7	4.2			6.8		386.7	222.7			28.9			386.7	6.8
1186	-28.217	-49.083	18.7	1471	209	FOREST		15				1.570079781	9.5	0.4189	0.0215	19.48372093							593.4	251.6		916.8				593.4					HYP: Bd=1.5 ; N valu
324	51.81	-0.356	9.7	668	115	GRASSLAND	INCE	10				0.460952661	4.6	113	6	17.8	14.8	15.7	73.6		47.9	505.8	40	72.7	942	942	30.5	73.6	579.4	40	47.9	505.8	244.3
349	51.81	-0.356	9.7	668	115	GRASSLAND	haplic luvisol	15				0.893367847	6	48.1	5	9.6		39.7	75.3		129.6	431	103	562.6	1379	1379	50.7	75.3	506.3	103	129.6	431	589.4
337	51.81	-0.356	9.7	668	115	GRASSLAND	haplic luvisol	5				0.628267967	5.8	80.8	7.2	11.2		64	67		153	429	120.5	629.3	1549	1549	98	67	496	120.5	153	429	681.5
355	51.81	-0.356	9.7	668	115	GRASSLAND		1	164	755	81	0.31	6	470.611	27.10235841	14.6	55.3	23.6	59		25	235	15	80	535	535	78.9	59	294	15	25	235	122.1
1636	19.3	-98.1	12.2	964	2887	GRASSLAND		15				1.576044543	8.5	0.11096	0.46279	12.9							309.9	6.6		326.6				309.9					HYP: Bd=1.5 ; N valu
733	19.3	-98.1	12.2	964	2887	GRASSLAND		5				1.563886854		0.74	0.06	12.33333333							860	159		1076				860					OK compared with oth
737	19.6	-98.4	13.6	669	2567	GRASSLAND		5	20	30	950	1.560811153	7.18	0.9	0.168924924	12.9	47.9	3	8.5		24.3	9.5	281.8	41.7	458.2	458.2	50.9	8.5	17.9	281.8	24.3	9.5	83.3
736	19.6	-98.4	13.6	669	2567	GRASSLAND		5	60	80	860	1.374684057	8.18	11.3	0.875968992	12.9	27.5	1	8		3	2	385.9	27.5	482.2	482.2	28.4	8	9.9	385.9	3	2	55
1093	19.3	-98.3	15.6	816	2262	GRASSLAND	Haploturbel	5	368.42	447.37	184.21	1.55889226	6.6	1	0.1235	8.1	20.6	26.3	0		79.5	0	199.6	35.9	361.9	361.9	46.9		0	199.6	79.5		35.9
1711	19.5	-101.6	16	1004	2124	GRASSLAND		15				1.575977772	9.3	0.1144	0.04301	12.9							357	30.7		401.1				357					HYP: Bd=1.5 ; N valu
545	21.2	-101	17	577	2074	GRASSLAND		5						8.43			4.1	24.7	5.7		3.1	2.5	86	17.9	134	134	28.7	5.7	8.3	86	3.1	2.5	7.8
725	32.47	-107.75	14.6	285	1468	GRASSLAND		10						38					3.1		10	23		117	153.1	153.1		3.1	26.1		10	23		First extracted with HCO3
1047	21.3	-98.8	24.4	1942	247	GRASSLAND		15				1.575326721	8.3	0.14795	0.05849	12.9							311.2	6.6		327.1				311.2					HYP: Bd=1.5 ; N valu
1610	34.37	-106.07	10.7	220	1633	SHRUBLAND	Oxisol, Ultisol et I	22.5				1.341831923	5.3	13.3	1.2	11.08333333	2.2	0.5	1.2		28.5	23.2	3.2	26	123.3	123.3	2.7	1.2	24.4	3.2	28.5	23.2	64.1
1340	34.37	-106.07	10.7	220	1582	GRASSLAND	Oxisol, Ultisol et I	47.5				1.564656833	5.3	0.7	0.08	8.75	1.3	0	0		8.7	3.8	4.1	17.8	114	114	1.3		3.8	4.1	8.7	3.8	96.2
1125	9.79	-84.16	23	2700	725	FOREST		5					6.18	8.64			5.9	4.3	9.8		8.8	7.4	101.1	32.3	169.5	169.5	10.2	9.8	17.1	101.1	8.8	7.4	32.3
1081	50.766	3.35	9.6	805	40	FOREST	INCE	10				0.545342965	5.2	95	5	18.3	15.6	13.9	59.1		27.5	360.4	54.1	100.2	801.9	801.9	29.6	59.1	419.5	54.1	27.5	360.4	271.3
896	50.766	3.35	9.6	805	40	FOREST	INCE	10				0.572720743	6.4	90	5	18.2	14	15.2	30.8		28	326.1	50.4	99.4	828	828	29.2	30.8	357	50.4	28	326.1	363.5
1215	55.7	12.35	7.7	625	24	FOREST	fluvisol	55				1.448439356	8.9	7			10.7	5.4	37		5.7	44.4	441.6	38.2	681.3	681.3	16.1	37	81.4	441.6	5.7	44.4	136.5
1130	55.7	12.35	7.7	625	24	FOREST	fluvisol	45				1.413593763	8.8	9			10.5	4.8	41.8		5.9	44.3	417.1	40.1	675.1	675.1	15.3	41.8	86.1	417.1	5.9	44.3	150.7
1217	55.7	12.35	7.7	625	24	FOREST	fluvisol	55				1.413593763	8.9	9			12.1	5	15.2		5.2	26	432.4	40.6	647.6	647.6	17.1	15.2	41.2	432.4	5.2	26	151.7
1404	18.817	-89.45	24.4	890	267	FOREST	Aridisol	2.5	20.97902098	109.8901099	869.1308691	1.513618754	4.9	3.4	0.312276014	12.9	44.7	23.4	10.4		33.4	22.1	267.3	47	448.3	448.3	68.1	10.4	32.5	267.3	33.4	22.1	47
1520	18.817	-89.45	24.4	890	267	FOREST	aridisol	5				1.34	7.9			17	20.5	11	0		8.7	0.7	286.3	24	525.9	525.9	31.5		0.7	286.3	8.7	0.7	198.7
994	9.15	-79.85	27	2600	48	FOREST	Oxisol	5	600	200	200	0.511476957	5.9	101.7	5.3	19.18867925	0.2	0	23		74.5	157.5	2.3	662.7	920.2	920.2	0.2	23	180.5	2.3	74.5	157.5	662.7
1196	9.15	-79.85	27	2600	48	FOREST	Oxisol	15	600	200	200	0.571589247	5.9	90.2	5.1	17.68627451	0.1	0.7	12.7		48.6	120.8	1.5	653.4	837.8	837.8	0.8	12.7	133.5	1.5	48.6	120.8	653.4
1699	9.15	-79.85	27	2600	48	FOREST	Oxisol	25	600	200	200	0.799372504	5.9	58.1	3.1	18.74193548	0	4.6	6.2		10.9	115.3	0.2	502.1	639.3	639.3	4.6	6.2	121.5	0.2	10.9	115.3	502.1
1692	9.15	-79.85	27	2600	48	FOREST	Oxisol	5	600	200	200	0.52275394	5.9	99.4	5.1	19.49019608	0.5	21.6	0		50.6	112	0	303.2	487.9	487.9	22.1		112	0	50.6	112	303.2
1632	9.15	-79.85	27	2600	48	FOREST	Oxisol	5	600	200	200	0.831737369	5.9	54.5	3	18.16666667	0.1	1	18.8		68.7	109.5	0.1	274.2	472.4	472.4	1.1	18.8	128.3	0.1	68.7	109.5	274.2
1653	9.15	-79.85	27	2600	48	FOREST	Oxisol	15	600	200	200	0.990846672	5.9	39	2.3	16.95652174	0.1	1.9	11		58.3	88.1	0.2	197.1	356.7	356.7	2	11	99.1	0.2	58.3	88.1	197.1
732	9.15	-79.85	27	2600	48	FOREST	Oxisol	40	600	200	200	1.109043921	5.9	29.3	1.6	18.3125	0	2.5	7		3.4	85.3	0	216.3	314.5	314.5	2.5	7	92.3	0	3.4	85.3	216.3
1639	9.15	-79.85	27	2600	48	FOREST	Oxisol	35	600	200	200	1.074551072	5.9	32	1.9	16.84210526	0.1	0	10.4		21.4	80.8	0.3	209.9	322.9	322.9	0.1	10.4	91.2	0.3	21.4	80.8	209.9
1654	9.15	-79.85	27	2600	48	FOREST	Oxisol	45	600	200	200	1.16254799	5.9	25.3	1.6	15.8125	0	0	9.2		16.9	80.6	0.1	192.3	299.1	299.1	0	9.2	89.8	0.1	16.9	80.6	192.3
1662	9.15	-79.85	27	2600	48	FOREST	Oxisol	55	600	200	200	1.324143279	5.9	14.4	1.1	13.09090909	0	0	7.8		4.7	77.6	0	175.1	265.2	265.2	0	7.8	85.4	0	4.7	77.6	175.1
734	9.15	-79.85	27	2600	48	FOREST	Oxisol	15	600	200	200	0.830816624	5.9	54.6	3.2	17.0625	0.1	0	11.3		30.4	77	0	210.9	329.7	329.7	0.1	11.3	88.3	0	30.4	77	210.9
731	9.15	-79.85	27	2600	48	FOREST	Oxisol	25	600	200	200	1.019823974	5.9	36.5	2.1	17.38095238	0.1	0.2	10.4		30.6	71.3	0	154.4	267	267	0.3	10.4	81.7	0	30.6	71.3	154.4
1395	9.15	-79.85	27	2600	48	FOREST	Oxisol	25	600	200	200	0.894374347	5.9	48	2.6	18.46153846	0.1	9.9	0		18.1	63.5	0	155.1	246.7	246.7	10		63.5	0	18.1	63.5	155.1
1709	9.15	-79.85	27	2600	48	FOREST	Oxisol	5	600	200	200	0.849473349	5.9	52.6	2.8	18.78571429	0.2	0	20		63.4	60.8	0	135.1	279.5	279.5	0.2	20	80.8	0	63.4	60.8	135.1
1637	9.15	-79.85	27	2600	48	FOREST	arid mollisol	2				1.269602318	7.8	17.9	1.84	9.72826087		6.7	7.8		14.5	60.8				419	6.7	7.8	68.6		14.5	60.8
1672	9.15	-79.85	27	2600	48	FOREST	Oxisol	45	600	200	200	1.21616585	5.9	21.5	1.2	17.91666667	0	6.5	1.3		4.4	52.7	0.1	121.7	186.7	186.7	6.5	1.3	54	0.1	4.4	52.7	121.7
1072	9.15	-79.85	27	2600	48	FOREST	Oxisol	35	600	200	200	1.101268206	5.9	29.9	1.9	15.73684211	0.1	4.4	3.8		12.1	50.7	0	120.6	191.7	191.7	4.5	3.8	54.5	0	12.1	50.7	120.6
1687	9.15	-79.85	27	2600	48	FOREST	Oxisol	35	600	200	200	1.142139603	5.9	26.8	1.4	19.14285714	0.1	6.6	2.5		25.8	42.4	0	87.1	164.5	164.5	6.7	2.5	44.9	0	25.8	42.4	87.1
718	9.15	-79.85	27	2600	48	FOREST	Oxisol	15	600	200	200	1.055932568	5.9	33.5	1.8	18.61111111	0.1	0	14.1		63.4	41.5	0	101.7	220.8	220.8	0.1	14.1	55.6	0	63.4	41.5	101.7
1355	9.15	-79.85	27	2600	48	FOREST	Oxisol	25	600	200	200	1.092276954	5.9	30.6	1.7	18	0.1	2.5	7.8		10.2	40.7	0	88.1	149.4	149.4	2.6	7.8	48.5	0	10.2	40.7	88.1
1686	9.15	-79.85	27	2600	48	FOREST	Oxisol	45	600	200	200	1.221973923	5.9	21.1	1	21.1	0	3.3	5.3		23.6	39.7	0	108.2	180.1	180.1	3.3	5.3	45	0	23.6	39.7	108.2
735	9.15	-79.85	27	2600	48	FOREST		5					7.02	6.89			2.7	4.7	0.6		3.4	5.5	2.8	8.9	28.7	28.7	7.4	0.6	6.1	2.8	3.4	5.5	8.9
1609	-1.01	101.65	26.3	2750	130	PERMANENT	_	5				0.196295946	4.27	266	11.98198198	22.2	31.9	28.4	164.3		52	484.8	12.9	383.1	1157.4	1157.4	60.3	164.3	649.1	12.9	52	484.8	383.1
1195	10.29	124.85	25.7	1950	60	GRASSLAND	_	5				0.295520356	5.78	171	10.96153846	15.6	6.7	17.6	128.3		40.7	275.6	375.3	144	988.2	988.2	24.3	128.3	403.9	375.3	40.7	275.6	144
1726	19.517	-105.066	24.9	750	200	FOREST	Aridisol	15	61	354	585	1.430897215	6.5	8	0.576042019	14	17	10	8		35	27	183	132	424	424	27	8	35	183	35	27	144
747	19.517	-105.066	24.9	750	200	FOREST		5	42.5	431.3	526.2	1.57	7.46	68.3519	3.231	21.1550294	5.2	20.4	13.9						661.1	661.1	25.6	13.9	13.9
1014	19.517	-105.066	24.9	750	200	FOREST		5	27.5	415	557.5	1.34	7.65	30.5133	1.574	19.38583227	2.7	6.7	5.3						607.5	607.5	9.4	5.3	5.3
1838	19.517	-105.066	24.9	750	200	FOREST	entisol	5				1.34	7.8			17	66.9	6.2			3.8		306.6	12.6	499.6	499.6	73.1			306.6	3.8
293	50.183	-113.97	2.8	550	1272	GRASSLAND		10				0.16363713	5	421	24.25764205	16.223889	6.3	9.2	56.9		91.9	544.3	9.9	32.6	882	882	15.5	56.9	601.2	9.9	91.9	544.3	163.9
301	50.183	-113.97	2.8	550	1272	GRASSLAND		10	50	50	900	0.827146231	4.904761905	55	3.388840696	16.229739	3.7	7.4	40.9		29.8	156.2	54	17.5	355	355	11.1	40.9	197.1	54	29.8	156.2	62.3
390	49.717	-112.97	5.2	420	908	GRASSLAND	Oxisol, Ultisol et I	22.5				1.351593222	5.3	12.7	1.2	10.58333333	3.1	0.1	0.5		18.1	11.9	0.3	25	85.1	85.1	3.2	0.5	12.4	0.3	18.1	11.9	49
415	49.05	-110.45	4.6	310	907	GRASSLAND		5	392	563	45		4.23	90.9			3.9	63	133		92.4	332	8.2	153	767	767	66.9	133	465	8.2	92.4	332	134.5
1583	14.75	-16.85	26.85	450	43	SHRUBLAND	Ultisol	4				1.098690472	5.16	30.1	1.6	18.8	9.8	3.7	14.6		17.3	91.4	7.8				13.5	14.6	106	7.8	17.3	91.4
1595	13.75	-15.78	27.85	750	18	SHRUBLAND	acrisol	10	190	250	560	1.193249242	5.1	23.1	1.8	12.83333333	9	5	8		18	39	3		99	99	14	8	47	3	18	39	17
1290	8.94	38.77	16	1200	2350	GRASSLAND	Aridisol	2.5	127	608	265	0.741629226	4.7	65	4.642857143	14	104.5	92.3	122.4		125.1	139.3	136.4	242.8	962.8	962.8	196.8	122.4	261.7	136.4	125.1	139.3	242.8
1305	8.94	38.77	16	1200	2350	GRASSLAND	Aridisol	2.5	111.665005	591.226321	297.108674	1.180577696	4.6	24	1.714285714	14	81.6	109.9	84.9		94.8	49.9	256.4	79.8	757.3	757.3	191.5	84.9	134.8	256.4	94.8	49.9	79.8
1197	8.36	39.47	18	980	1900	GRASSLAND		5					6.38	8.52			4.3	1.6	10		8.1	14.6	72.6	12.9	124	124	5.9	10	24.6	72.6	8.1	14.6	12.9
1200	8.36	39.47	18	980	1900	GRASSLAND		5					8.13	14.51			7	17.9	0.3		7.6	6.3	102.4	35.4	176.9	176.9	25	0.3	6.5	102.4	7.6	6.3	35.4
1714	8.75	39	19	850	1850	GRASSLAND		5					6.38	8.52			2.7	3.8	6.7		8.5	12.9	54.3	12.9	101.7	101.7	6.4	6.7	19.6	54.3	8.5	12.9	12.9
1226	8.75	39	19	850	1850	GRASSLAND		5					8.07	10.56			1.1	1.2	10.2		7.3	10.9	47.4	10.7	88.8	88.8	2.3	10.2	21.1	47.4	7.3	10.9	10.7
976	8.75	39	19	850	1850	GRASSLAND		5					8.05	14.42			3.3	6	21.7		10.8	7.9	154.6	34.9	239.3	239.3	9.4	21.7	29.6	154.6	10.8	7.9	34.9
1097	8.75	39	19	850	1850	GRASSLAND		5					7.89	6.31			5.7	12.9	5		9	4.2	156.6	24	217.3	217.3	18.6	5	9.1	156.6	9	4.2	24
1564	-29.66	30.08	15.7	942	1332	FOREST		1.5	426	525	49		4.34	75			1.4	18.3	54.3		62.9	204	2.6	133	487	487	19.7	54.3	258.3	2.6	62.9	204	143.5
1168	-29.66	30.08	15.7	942	1332	FOREST		2.5	164	571	265		4.5	10.6			0				34.9	180.5	11.5	135.5	362.5	362.5	0		180.5	11.5	34.9	180.5	135.5
1669	-29.66	30.08	15.7	942	1332	FOREST		10					3.6	60.68	3.75				21.7	14.7	25.6	109.5	3.6	177.9	353.1	353.1	14.7	21.7	131.2	3.6	25.6	109.5	177.9
1668	-29.66	30.08	15.7	942	1332	FOREST		10					5.5	9	0.7	12.85714286		2.2	2.4		26.9	10	8.2				2.2	2.4	12.4	8.2	26.9	10
1281	-29.37	30.07	14.8	988	1300	FOREST		5	380	525	95		3.87	108			6.3	51.4	40.6		76.6	228	7.2	201	643	643	57.7	40.6	268.6	7.2	76.6	228	232.9
1562	-29.37	30.07	14.8	988	1300	FOREST		2.5	195	595	210		4.65	20			0				52.1	104.4	10.5	241.9	408.9	408.9	0		104.4	10.5	52.1	104.4	241.9
1576	-29.37	30.07	14.8	988	1300	FOREST		10					3.7	59.08	3.52				10.6	12.4	21.9	73.1	2.6	143.5	264.2	264.2	12.4	10.6	83.8	2.6	21.9	73.1	143.5
1663	-29.37	30.07	14.8	988	1300	FOREST		5					4.7				5	4.2	8.2		22.2	42.9	4	81.5	167.9	167.9	9.2	8.2	51	4	22.2	42.9	81.5
1645	-29.37	30.07	14.8	988	1300	FOREST		20										6.9	3.7		56.6	29.4	257.1	337	810	810	9.3	3.7	33.1	257.1	56.6	29.4	452.3
1681	-29.41	30.2	16	896	1097	FOREST		2.5	342	459	199		4.4	14.5			0				32.7	154.9	7.6	144.3	339.5	339.5	0		154.9	7.6	32.7	154.9	144.3
1646	-29.41	30.2	16	896	1097	FOREST		10					3.7	52.4	4.37				24.4	19.2	21.8	99.8	4.3	145.4	315.1	315.1	19.2	24.4	124.3	4.3	21.9	99.8	145.4
1683	-29.41	30.2	16	896	1097	FOREST		10					3.7	60.07	4.22				16.3	14.7	28.8	96.3	2.8	151.4	310.2	310.2	14.7	16.3	112.6	2.8	28.8	96.3	151.4
1620	-29.41	30.2	16	896	1097	FOREST		2.5	313	452	235		4.45	7.8			0				94.4	31.9	11.3	260.5	398.1	398.1	0		31.9	11.3	94.4	31.9	260.5
1567	-29.37	30.77	17	760	895	FOREST		2.5	351	592	57		3.96	258			27.3	74.3	150		70.9	241	8.1	175	758	758	101.6	150	391	8.1	70.9	241	186.4
1674	-29.37	30.77	17	760	895	FOREST		2.5	323	514	163		4.41	15.4			0				34.2	133	10.9	103.2	281.4	281.4	0.1		133	10.9	34.2	133	103.2
1738	-29.37	30.77	17	760	895	FOREST		10					3.6	53.44	4.15				32.9	16	19.3	103.9	5	170.6	347.7	347.7	16	32.9	136.8	5	19.3	103.9	170.6
1660	-29.37	30.77	17	760	895	FOREST		10					3.7	47.43	3.61				14.7	16.8	17.4	77	3.1	132.9	261.9	261.9	16.8	14.7	91.7	3.1	17.4	77	132.9
1596	-28.65	32.06	21.7	1084	82	FOREST		5					8.13	14.51			6.1	18.7	2.5		5.9	8.2	102.2	36.4	180	180	24.9	2.5	10.7	102.2	5.9	8.2	36.4
1680	-28.65	32.06	21.7	1084	82	FOREST		5					6.38	8.52			6	5.2	4.3		5.1	7.8	3.3	8.8	40.6	40.6	11.2	4.3	12.1	3.3	5.1	7.8	8.8
1611	-28.65	32.06	21.7	1084	82	FOREST		5					8.06	10.61			5	8.4	5.8		2.6	6.7	96.6	12.4	137.5	137.5	13.4	5.8	12.5	96.6	2.6	6.7	12.4
826	-28.65	32.06	21.7	1084	82	FOREST		5					7.89	6.31			3.2	10.2	0		6.2	6.3	130.9	23.7	180.5	180.5	13.4		6.3	130.9	6.2	6.3	23.7
1452	-28.65	32.06	21.7	1084	82	FOREST		5					8.06	10.61			4.5	9.8	5.2		3.5	6.1	91.3	13.3	133.7	133.7	14.3	5.2	11.3	91.3	3.5	6.1	13.3
1573	-28.65	32.06	21.7	1084	82	FOREST		5					8.06	10.61			3.2	6.4	7.2		1.5	3	80	15.1	116.4	116.4	9.5	7.2	10.2	80	1.5	3	15.1
1461	-28.57	32.26	21.7	1223	42	FOREST	Chernozem	5				1.34	7.4			14	8	6	7.5		12	73	218	254	578.5	578.5	14	7.5	80.5	218	12	73	254
1682	-28.57	32.26	21.7	1223	42	FOREST	Aridisol	2.5	74.92507493	591.4085914	333.6663337	1.322548399	5	14.5	0.852941177	17	78.9	122.9	62.4		70.9	27.4	386.3	46.2	795	795	201.8	62.4	89.8	386.3	70.9	27.4	46.2
1677	-28.57	32.26	21.7	1223	42	FOREST	Hapludalf	35	540	150	310	1.34	5.04				0.3	2.2	17.1		1.7	10.9	0.7	18.2	53	53	2.4	17.1	28	0.7	1.7	10.9	20.3
1650	-28.57	32.26	21.7	1223	42	FOREST	Hapludalf	25	120	110	770	1.34	5.29				0.3	2.3	14.4		2.3	6.7	1.5	16.3	46.1	46.1	2.5	14.4	21.1	1.5	2.3	6.7	18.7
1648	-28.57	32.26	21.7	1223	42	FOREST	Hapludalf	45	520	180	300	1.34	5.11				0.3	1.8	26.5		3	5.3	0.5	16.9	56.5	56.5	2	26.5	31.8	0.5	3	5.3	19.2
1018	-16.7	-71.4	18	58	835	SAVAN		2.5	203	420	377		5.52	7.1			0				31.3	154.6	11.3	129.5	326.8	326.8	0.1		154.6	11.3	31.3	154.6	129.5
1048	-16.7	-71.4	18	58	735	SHRUBLAND		2.5	46	223	731		5.21	7.9			0				17.8	97.7	14.8	189.7	320	320	0		97.7	14.8	17.8	97.7	189.7
804	-17	-71.8	18	11	705	DESERT		10						54					5.1		8	63		16	92.1	92.1		5.1	68.1		8	63		First extracted with HCO3
363	-16.7	-71.4	18	58	655	SAVAN		2.5	337	324	338		4.06	15.1			0				24.6	150.5	10.9	113.3	299.2	299.2	0		150.5	10.9	24.6	150.5	113.3
791	-17	-71.8	18	11	420	DESERT		10						57					9	1.1	52	33		139	234.1	234.1	1.1	9	42		52	33		First extracted with HCO3
422	28.65	115.8	17.5	1700	35	FOREST	plinthosol	15	250	589.1	160.9	1.550480294	5.07	1.44	1.5	9.86	7.4	5.4	12.2		31.3	61.7	6	217.7	341.7	341.7	12.8	12.2	73.9	6	31.3	61.7	217.7
508	28.65	115.8	17.5	1700	35	FOREST	plinthosol	15	167.2832717	215.9784022	616.7383262	1.439638245	4.45	7.5	0.7	10.52	9.4	3.8	11.9		23.9	35.9	15.2	55.9	155.9	155.9	13.1	11.9	47.8	15.2	23.9	35.9	55.9
488	28.65	115.8	17.5	1700	35	FOREST	plinthosol	15	183.7816218	622.6377362	193.5806419	1.406738485	4.23	9.4	1	9.34	5.2	4.8	11.2		17.6	34.2	2.3	103.7	178.8	178.8	9.9	11.2	45.4	2.3	17.6	34.2	103.7
463	28.317	-16.57	15.1	900	775	FOREST	volcanic	7.5	100	250	650	0.836360065	6.2	54	2.8	19.28571429			25	29	158	204	182	124	722	722	29	25	229	182	158	204	126	Sum of resinpi and hco3pi
483	28.317	-16.57	15.1	900	775	FOREST	volcanic	7.5	100	250	650	0.703068602	6.9	70	4.5	15.55555556			46	39	56	191	224	207	763	763	39	46	237	224	56	191	207	Sum of resinpi and hco3pi
470	28.317	-16.57	15.1	900	775	FOREST	volcanic	7.5	100	250	650	0.482347113	6.3	108	4.8	22.5			50	18	135	146	129	125	603	603	18	50	196	129	135	146	125	Sum of resinpi and hco3pi
498	28.317	-16.57	15.1	900	775	FOREST	pachic haplustoll	7.5	200	400	400	0.95	7.4	23.3	1.9	12.2631579	59.9	17.9	14.3		32.8	86.7	211.3	243.2	666.2	666.2	77.8	14.3	101	211.3	32.8	86.7	243.3
486	28.317	-16.57	15.1	900	775	FOREST	Hapludalf	5	120	90	790	1.34	5.12			14	0.4	3.6	24.1		2.9	15.6	0.8	15.7	67.8	67.8	4	24.1	39.7	0.8	2.9	15.6	20.3
480	28.317	-16.57	15.1	900	775	FOREST	Hapludalf	15	120	90	790	1.34	5.26			14	0.3	3.3	28.3		1.2	11.8	0.6	15.1	63	63	3.6	28.3	40.1	0.6	1.2	11.8	17.6
958	41.94	-73.33	7.3	1246	300	FOREST	fluvisol	35				1.448439356	8.8	7			14.2	5.1	18.7		5.2	25.9	424.8	50.4	665.4	665.4	19.3	18.7	44.6	424.8	5.2	25.9	171.5
951	41.94	-73.33	7.3	1246	300	FOREST	fluvisol	45				1.430897215	8.9	8			14.5	5.4	20.5		5.3	25.8	420.8	50.8	677.3	677.3	19.9	20.5	46.3	420.8	5.3	25.8	185
1651	44.15	-71.45	3.7	1400	625	FOREST	fluvisol	35				1.502531064	8.8	4			10.1	4.4	42.1		5.2	44.4	418.2	44.9	674.5	674.5	14.5	42.1	86.5	418.2	5.2	44.4	150.1
669	18.3	-65.8	24	2467	700	FOREST	Mollisol	15	326	650	24	1.099978456	6.3	30	2.5	12	39	24	68		69	141	87	260	707	707	63	68	209	87	69	141	279
648	18.3	-65.8	24	2467	700	FOREST	luvisol	15	301.6359918	194.2740286	504.0899796	1.2	6.6	18.7	1.83	10.2		55	37		114	106	143	77	740	740	55	37	143	143	114	106	285	First extracted with HCO3
637	18.3	-65.8	24	2467	700	FOREST	Mollisol	15	314	618	68	1.166680236	5.8	25	1.785714286	14	24	14	37		42	100	58	220	518	518	38	37	137	58	42	100	243
677	18.3	-65.8	24	2467	700	FOREST	Mollisol	15	231	674	95	1.166680236	5.9	25	2	12.5	18	8	31		15	78	130	193	488	488	26	31	109	130	15	78	207
697	18.3	-65.8	24	2467	700	FOREST	luvisol	15	185.5670103	117.5257732	696.9072165	1.33	6.9	13.8	1.22	11.3		40	27		104	75	129	68	637	637	40	27	102	129	104	75	262	First extracted with HCO3
560	18.3	-65.8	24	2467	700	FOREST	Mollisol	15	254	339	407	1.298885558	7.1	16	1.4	11.42857143	7	4	16		12	72	63	199	382	382	11	16	88	63	12	72	208
523	18.3	-65.8	24	2467	700	FOREST	Mollisol	15				1.34	7			14	17	7	14		11	67	209	238	574	574	24	14	81	209	11	67	249
591	18.3	-65.8	24	2467	700	FOREST	Vertisol	15	571	390	39	1.074551072	7.5	32	2.6	12.30769231	10	9	7		22	57	342	281	736	736	19	7	64	342	22	57	289
688	18.3	-65.8	24	2467	700	FOREST	Aridisol	15	122	613	265	1.223430921	6.5	21	1.4	15	63	36	14		96	56	448	171	908	908	99	14	70	448	96	56	195
514	18.3	-65.8	24	2467	700	FOREST	Mollisol	15	330	456	214	1.346702543	6.9	13	1.2	10.83333333	5	3	9		6	56	200	191	476	476	8	9	65	200	6	56	223
521	18.3	-65.8	24	2467	700	FOREST	Alfisol	15	215	458	327	1.268082108	6.1	18	1.5	12	9	3	12		6	55	23	158	280	280	12	12	67	23	6	55	172
770	18.3	-65.8	24	2467	700	FOREST	Mollisol	15	202	269	529	1.330544692	7.8	14	1.2	11.66666667	95	22	8		30	43	51	161	423	423	117	8	51	51	30	43	174
758	18.3	-65.8	24	2467	700	FOREST	Vertisol	15	508	359	133	1.330544692	6.4	14	1	14	17	7	6		14	31	65	136	289	289	24	6	37	65	14	31	149
1602	18.3	-65.8	24	2467	700	FOREST	Entisol	5				0.998860528	7.3	38.3	1.41	27.16312057		1.4	8.5		2.9	20.8				472.6	1.4	8.5	29.3		2.9	20.8
518	18.3	-65.8	24	2467	700	FOREST	Entisol	15	232	623	145	1.314606694	8	15	1.2	12.5	5	4	4		6	18	536	187	765	765	9	4	22	536	6	18	192
847	-1	-47	25.5	2300	20	FOREST		3.5					5.8	71	6		4.4	9.6	76		169.5	533	223.6	249.5	1448.3	1448.3	17.4	76	609	223.6	169.5	533	428.8
850	-1	-47	25.5	2300	20	FOREST		3.5					5.7	109	7		7	15.4	170.8		32.8	487	148.3	236.3	1270.9	1270.9	27.8	170.8	657.8	148.3	32.8	487	404.2
873	-1	-47	25.5	2300	20	FOREST	_	5				0.183794127	4.66	296	14.0952381	21	15.6	19.5	178.5		96.1	479.4	25.6	353.5	1168.2	1168.2	35.1	178.5	657.9	25.6	96.1	479.4	353.5
872	-1	-47	25.5	2300	20	FOREST		5					4.66	266	11		15.6	19.5	178.5		96.1	479.4	25.6	353.5	1168.2	1168.2	35.1	178.5	657.9	25.6	96.1	479.4	353.5
549	-1	-47	25.5	2300	20	FOREST		5					6.49	171	11		11.7	18.8	69.6		58.2	449.2	160.5	554.4	1322.5	1322.5	30.5	69.6	518.8	160.5	58.2	449.2	554.5
871	-1	-47	25.5	2300	20	FOREST		3.5					5.5	46	4		9.8	18.2	90.6		258.4	420.1	414.3	134.3	1480	1480	30.3	90.6	510.7	414.3	258.4	420.1	266.3
849	-1	-47	25.5	2300	20	FOREST		5					4.65	266	11		28.1	29.6	123.9		62	387.3	2.7	481.7	1119.3	1119.3	57.7	123.9	511.2	2.7	62	387.3	485.7
852	-1	-47	25.5	2300	20	FOREST	_	5				0.295520356	6.35	171	10.62111801	16.1	13.9	20.6	70.2		62	365	181.1	481	1193.8	1193.8	34.5	70.2	435.2	181.1	62	365	481
1416	-1	-47	25.5	2300	20	FOREST	_	5				0.196295946	4.62	266	12.0361991	22.1	10.4	19.8	153.3		67.6	340.2	28.7	301.5	921.5	921.5	30.2	153.3	493.5	28.7	67.6	340.2	301.5
1403	-1	-47	25.5	2300	20	FOREST		5					4.38	296	14		9.5	19.9	112.2		66	340.2	39.5	286.2	873.4	873.4	29.4	112.2	452.4	39.5	66	340.2	286.1
874	-1	-47	25.5	2300	20	FOREST		3.5					5.5	65	5		4.3	13.2	71.9		247	334.4	192.2	199	1218.7	1218.7	19.5	71.9	406.3	192.2	247	334.4	353.7
1434	-1	-47	25.5	2300	20	FOREST		3.5					5.3	83	6		3.4	15.1	99.4		111	328.9	193.7	157	993.7	993.7	20.7	99.4	428.3	193.7	111	328.9	240
425	34.45	-81.735	15.9	1220	162	FOREST	arenosol_HWSD	27.5	267	569	164	1.42048671	9.5	8.6	0.610446281	14.8	9.1	4.7	3.8		9.2	15.4	173.4	79.4	421.3	421.3	13.8	3.8	19.2	173.4	9.2	15.4	205.7
973	66.017	19.87	-1	500	294	FOREST	Andisol	10				0.433358848	4.7	120	7.461990486	16.0815	22.7	37.5	128.1		156	663	26	966.7	2000	2000	60.2	128.1	791.1	26	156	663	966.7
954	66.017	19.87	-1	500	294	FOREST		10	50	50	900	0.505258445	4.904761905	103	6.347930307	16.225761	5.4	8.6	39.6		42.1	242.8	19.3	32.7	456	456	14	39.6	282.4	19.3	42.1	242.8	98.4
980	64.65	18.5	1	570	273	FOREST	Andisol	10				0.404899115	5.4	128	7.95193552	16.09671	11.4	36.9	36.2		156	481	29	699.5	1450	1450	48.3	36.2	517.2	29	156	481	699.5
956	64.65	18.5	1	570	273	FOREST		10				0.567094139	5	91	5.615086788	16.206339	7	12	59.5		88.9	290.6	7.1	123.3	737	737	19	59.5	350.1	7.1	88.9	290.6	271.7
985	64.417	19.417	1	570	234	FOREST	Andisol	10				0.388632227	5.1	133	8.270372789	16.0815	18.5	57	56.1		91	620	23	624.4	1490	1490	75.5	56.1	676.1	23	91	620	624.4
940	64.417	19.417	1	570	234	FOREST		10				0.633437228	5.476190476	80	4.92450124	16.2453	1.4	8.1	41.1		190.9	403.6	12.9	129.8	1010	1010	9.5	41.1	444.7	12.9	190.9	403.6	351.9
982	68.283	19.083	-5	260	1020.5	TUNDRA	Ustipsamments	5	75	13	912	1.4	4.7	7.378	0.574	12.85365854	0.2	5.3	5.3		18.7	51.9	1.1	113.1	213	213	5.5	5.3	57.1	1.1	18.7	51.9	131.5
1574	68.283	19.083	-5	260	1020.5	TUNDRA	oxisol	5	600	200	200	1.01	5.285714286	37	2.8	13.21428571	6	1	2.5		18	50	0.5		166	166	7	2.5	52.5	0.5	18	50	88
1559	68.283	19.083	-5	260	1020.5	TUNDRA	_	10	600	200	200	1.302012579	4.3	15.8	1.6	9.875	2	1.3	7						360	360	3.3	7	7
1727	68.35	18.5	-2.5	809	1001	TUNDRA	cambisol	15	285.3	350.2	364.5	1.298885558	4.63	16	2	7.96	6.9	6.5	27.9		33	61.2	7.3	270.7	413.4	413.4	13.4	27.9	89	7.3	33	61.2	273
748	68.35	18.5	-2.5	809	1001	TUNDRA	cambisol	15	287.9	242	470.1	1.3273396	4.22	14.2	1.4	10.38	4.4	3.5	13.8		21.2	48.3	0.8	88.6	180.6	180.6	7.8	13.8	62.1	0.8	21.2	48.3	86.2
761	68.35	18.5	-2.5	809	1001	TUNDRA	gley sol	15	206.7	265.4	527.9	1.451976716	4.26	6.8	0.6	11.07	4.1	6.2	13.4		17.5	33.5	0.8	33.2	108.7	108.7	10.3	13.4	46.9	0.8	17.5	33.5	34.7
1670	68.417	18.317	-2	1000	668	TUNDRA	cambisol	15	366.2	382	251.8	1.19750793	5.92	22.8	2.1	10.88	10.6	6.8	13.2		22.3	48.6	12.8	217.7	331.9	331.9	17.4	13.2	61.8	12.8	22.3	48.6	217.7
805	68.417	18.317	-2	1000	668	TUNDRA	gley sol	15	338.8	342.8	318.4	1.210389519	4.34	21.9	1.6	13.71	6.1	5.9	11.2		25.7	39.8	1.5	15.2	105.4	105.4	12	11.2	51	1.5	25.7	39.8	15.2
1557	68.417	18.317	-2	1000	668	TUNDRA	cambisol	15	435.3	167.1	397.6	1.313024871	3.91	15.1	1.6	9.37	6.1	5.7	20.6		22.1	21.4	1.5	149.3	226.6	226.6	11.8	20.6	42	1.5	22.1	21.4	149.3
408	5.2	100.6	27.1	2804	83	GRASSLAND		5					4.62	296	14		10.4	19.8	153.3		67.6	340.2	28.7	301.5	921.6	921.6	30.2	153.3	493.5	28.7	67.6	340.2	301.6
1588	-17.3667	145.7167	21	3500	750	FOREST	arenosol_HWSD	27.5	53.94605395	150.8491509	795.2047952	1.466223479	8.8	6	0.461361147	14.8	3.2	3.3	1.6		5	9.5	35.4	26.3	117.8	117.8	6.5	1.6	11.1	35.4	5	9.5	59.8
1616	-17.3667	145.7167	21	3500	750	FOREST	gleysol_HWSD	27.5	38	212	750	1.566583629	10.4	0.6	0.151722793	14.8	12.8	2.8	1.4		3.2	1.1	42.8	14.1	90.8	90.8	15.6	1.4	2.5	42.8	3.2	1.1	26.7
387	42.5	-122.093	6.2	796	1481	WETLAND	alfisol	2.5				1.422215857	6.2	8.5	0.604712237	14	14	39	64		34	116	99	197	563	563	53	64	180	99	34	116	197
414	42.5	-122.093	6.2	796	1481	WETLAND	aquic A	2.5				1.332150534	5.6	13.9	0.992857143	14	17	20	14		66	65	21	99	302	302	37	14	79	21	66	65	99
350	42.5	-122.093	6.2	796	1481	WETLAND	alfisol	2.5				1.284919513	5.4	16.9	1.207142857	14	10	9	17		30	54	10	96	226	226	19	17	71	10	30	54	96
312	38.883	-120.65	11.5	1650	1300	FOREST		2.5									43.8				123.3		194.5	211.9	615.5	615.5	85.9			194.5	123.3
316	38.883	-120.65	11.5	1650	1300	FOREST		2.5									37.8				135.9		114.3	211.1	522.8	522.8	61.5			114.3	135.9
302	38.883	-120.65	11.5	1650	1300	FOREST		2.5									29.5				30.6		340.4	113.7	539.9	539.9	55.2			340.4	30.6
298	38.883	-120.65	11.5	1650	1300	FOREST		2.5									27.3				33.8		318.4	157.4	555.1	555.1	45.5			318.4	33.8
296	46.217	-114.117	6.4	358	1350	FOREST	Oxisol, Ultisol et I	22.5				1.396525751	5.3	10	0.8	12.5	3.1	0.7	0.1		16.9	30.1	4.4	35.5	215.5	215.5	3.8	0.1	30.2	4.4	16.9	30.1	160.2
309	46.217	-114.117	6.4	358	1350	GRASSLAND	Oxisol, Ultisol et I	22.5				1.541740015	5.3	1.9	0.3	6.333333333	0.9	0	0		13.6	8.6	3.3	21.1	132.1	132.1	0.9		8.6	3.3	13.6	8.6	105.7
1799	-32.29913056	152.4189944	17.8	1362	38	FOREST	INCE	2.5	200	400	400	0.869620947	6.24	50.5	5.23	9.65583174	12	8	38		45	230	4	465	802	802	20	38	268	4	45	230	465
1443	5	115.5	25	3350	700	FOREST		5					6.35	171	11		13.9	20.6	70.2		62	365	181.1	481	1193.9	1193.9	34.5	70.2	435.2	181.1	62	365	481.1
1422	5	115.5	25	3350	700	FOREST		5					7.47	2.61			7.3	11.5	2.5		9.4	4.8	70.2	19.7	125.5	125.5	18.9	2.5	7.4	70.2	9.4	4.8	19.7
1310	5	115.5	25	3350	700	FOREST		5					7.47	2.61			3.2	3.9	4.6		9.3	3.5	93.7	21.3	139.4	139.4	7.1	4.6	8	93.7	9.3	3.5	21.3
1233	5	115.5	25	3350	700	FOREST		5					5.98	7.64			1.1	2	5.5		12.4	1.3	0.8	8.9	32	32	3.1	5.5	6.8	0.8	12.4	1.3	8.9
1285	5.37	117.42	27	3500	215	FOREST		50					6.15	34.53	2.67				11.2	50.2	94	161.3	116.6	1150.6	1584	1584	50.2	11.2	172.5	116.7	94	161.3	1150.6
544	5.37	117.42	27	3500	215	FOREST		50					7.99	65	3.15				86.5	23.1	263	75.3	97.7	1075.2	1620.7	1620.8	23.1	86.5	161.8	97.7	263	75.3	1075.2
756	5.37	117.42	27	3500	215	FOREST		50					6.96	63.87	4.63				75	32.7	64.1	75.2	281.8	218.3	747.1	747.1	32.8	75	150.2	281.8	64.1	75.2	218.3
827	5.37	117.42	27	3500	215	FOREST		5					5.98	7.64			1.4	8.6	2.3		5.4	2.8	6.4	8.9	35.6	35.6	9.9	2.3	5.1	6.4	5.4	2.8	8.9
314	25.28	-80.9	23.8	1255	4	GRASSLAND	Oxisol, Ultisol et I	22.5				1.553151331	5.3	1.3	0.26	5	1	0	0		8.6	6.3	1.7	23.6	180.4	180.4	1		6.3	1.7	8.6	6.3	162.8
1619	51.446	9.837	8.6	670	246	GRASSLAND		5	224	308	468		4.4	42.56	1.4	30.4	1.5	3	17.5		21.1	66	1.1	15	210.2	210.2	4.5	17.5	83.5	1.1	21.1	66	100
1603	51.446	9.837	8.6	670	246	FOREST		5	176	308	516		4.6	52.53	1.7	30.9	4.9	4.8	19		21	47.6	1.6	9.8	134.1	134.1	9.7	19	66.6	1.6	21	47.6	35.2
1621	51.446	9.837	8.6	670	246	GRASSLAND	fluvisol	15				1.448439356	8.8	7	0.518701583	14.8	10.5	5.3	39.8		5.4	46.5	394.1	44.5	656.5	656.5	15.8	39.8	86.3	394.1	5.4	46.5	154.9
774	51.446	9.837	8.6	670	246	GRASSLAND	fluvisol	5				1.363083279	8.8	12	0.810810811	14.8	14.6	5.8	50.6		5.3	44.9	423.1	40.2	685.7	685.7	20.4	50.6	95.5	423.1	5.3	44.9	141.4
1641	51.446	9.837	8.6	670	246	GRASSLAND	fluvisol	25				1.448439356	8.7	7			9.8	4	33.7		5	38.9	410.2	44.5	642.2	642.2	13.8	33.7	72.6	410.2	5	38.9	140.6
1614	51.446	9.837	8.6	670	246	FOREST	fluvisol	15				1.396525751	8.9	10	0.690722891	14.8	15.6	6.5	16.8		5.9	27.2	420.6	46.7	657.8	657.8	22.1	16.8	44	420.6	5.9	27.2	165.2
1040	51.446	9.837	8.6	670	246	FOREST	fluvisol	5				1.346702543	8.7	13	0.878378378	14.8	18.4	8.2	20.7		7.5	26.6	421.9	46.4	675.5	675.5	26.6	20.7	47.3	421.9	7.5	26.6	172.2
706	51.446	9.837	8.6	670	246	FOREST		5	157	207	636		4.4	42.64	1.3	32.8	2.2	4.1	8.5		19	23.3	0.5	8.3	154.1	154.1	6.3	8.5	31.8	0.5	19	23.3	96.5
768	51.446	9.837	8.6	670	246	GRASSLAND	fluvisol	25				1.448439356	8.8	7			12.8	4.5	14.1		5.1	22.7	420.5	46.3	639.5	639.5	17.3	14.1	36.8	420.5	5.1	22.7	159.8
1605	51.446	9.837	8.6	670	246	FOREST		5					5.91	8.84			5.1	8	19.8		5.3	3.7	10.2	10.8	62.8	62.8	13.1	19.8	23.4	10.2	5.3	3.7	10.8
1311	51.446	9.837	8.6	670	246	FOREST		5					5.91	8.84			1.8	6.3	5.1		3.5	3.2	3.7	9.6	33.2	33.2	8.1	5.1	8.3	3.7	3.5	3.2	9.6
1289	51.446	9.837	8.6	670	246	FOREST		5					5.91	8.84			2.2	6.8	5.9		7.8	1	4.5	1.6	29.7	29.7	9	5.9	6.8	4.5	7.8	1	1.6
1571	51.446	9.837	8.6	670	246	FOREST		90	144.83	812.58	42.6	1.19	8.87	2.3				4	5		2	1	239	86	446.9	446.9	4	5	6	239	2	1	195.9
1015	35.55	-111.467	14.3	218	1650	SAVAN	Oxisol, Ultisol et I	5				1.191833565	5.3	23.2	1.3	17.84615385	9.5	1.4	3.3		17.2	49	9.6	42.2	297	297	10.9	3.3	52.3	9.6	17.2	49	207
1044	35.55	-111.467	14.3	218	1650	SAVAN	Oxisol, Ultisol et I	5				1.268082108	5.3	18	1.6	11.25	2.1	1.1	2.4		16.8	22.8	0.6	20	100.5	100.5	3.2	2.4	25.2	0.6	16.8	22.8	54.1
1640	56.08	9.47	7.3	810	100	FOREST		70	105.42	822.55	72.03	1.12	9.21	1.6				1	0		3	2	198	48	382.8	382.8	1		2	198	3	2	178.8
1417	56.08	9.47	7.3	810	100	FOREST		90	144.83	812.58	42.6	1.19	8.8	3.6				4	4		2	1	190	64	371.9	371.9	4	4	5	190	2	1	170.9
1459	56.08	9.47	7.3	810	100	FOREST		90	144.83	812.58	42.6	1.19	8.73	1.7				4	3		2	1	141	43	297	297	4	3	4	141	2	1	146
1188	54.083	12.733	8	685	11	WETLAND		70	105.42	822.55	72.03	1.12	8.82	2.3				5	1		2	2	305	28	498	498	5	1	3	305	2	2	183
949	54.083	12.733	8	685	11	WETLAND		70	105.42	822.55	72.03	1.12	8.84	2.6				8	6		1	0	338	45	520.5	520.5	8	6	6	338	1		167.5
802	-2.5	-60.017	26.2	2500	100	FOREST		50					6.92	132.7	8.4				7.4	59.6	45.2	97.9	308	255.8	773.9	773.9	59.6	7.4	105.3	308	45.2	97.9	255.9
989	39	-116.5	7.1	263	2137	FOREST	Oxisol, Ultisol et I	5				1.444911676	5.3	7.2	0.5	14.4	1.5	0.3	1.4		5.8	16	4.6	20.3	147.5	147.5	1.8	1.4	17.4	4.6	5.8	16	116.3
1455	39	-116.5	7.1	263	2137	SHRUBLAND	Oxisol, Ultisol et I	5				1.524797959	5.3	2.8	0.34	8.235294118	1.1	0	0.2		11.2	4.4	2.6	18.2	164.7	164.7	1.1	0.2	4.6	2.6	11.2	4.4	142.5
1248	40.826791	-104.723982	8.6	362	1606	GRASSLAND	Oxisol, Ultisol et I	5				0.95517492	5.3	42.2	2.7	15.62962963	15.4	0.9	5.2		4.2	59.8	0.5	25.3	148.7	148.7	16.3	5.2	65	0.5	4.2	59.8	63.1
1156	35.03	-115.475	15.3	258	1452	SHRUBLAND		10						52					4.2	0.2	44	19		122	189.4	189.4	0.2	4.2	23.2		44	19		First extracted with HCO3
1138	32.5	-106.8	14.8	256	1330	SHRUBLAND		10						47					5.4	0.4	45	50		98	198.8	198.8	0.4	5.4	55.4		45	50		First extracted with HCO3
1467	46	-89	3.9	823	531	FOREST		50	107.665	804.5	87.835	1.08	8.66	2.8				5	14		1	1	378	45	572.8	572.8	5	14	15	378	1	1	173.8
1462	46	-89	3.9	823	531	GRASSLAND		50	107.665	804.5	87.835	1.08	8.69	3.9				1	1		1	1	362	38	559.8	559.8	1	1	2	362	1	1	193.8
1466	46	-89	3.9	823	531	FOREST		50	107.665	804.5	87.835	1.08	9.19	2.5				2	1		1	0	217	50	396.1	396.1	2	1	1	217	1		175.1
1572	35.97	-79.05	14.7	1161	145	FOREST		5	34	351	616		9.2	3.3	0.2962											170.3	0.7			122.6	2.2
834	35.97	-79.05	14.7	1161	145	FOREST		5	73	767	160		9	10.9	1.0692											277.5	1.2			174.7	2.1
1254	36	-78.9	14.6	1150	134	FOREST		5	1	34	965		8.8	1.1	0.0339											79.8	0.5			62.4	1.9
1170	-6.102	105.423	26.9	2977	38	FOREST	Alisols	15	456.6	519.1	24.3	1.363083279	5.06	12	1.7	7.05	4.7	7	21.4		57.7	100.9	23	309.8	524.3	524.3	11.7	21.4	122.2	23	57.7	100.9	309.8
1579	-6.102	105.423	26.9	2977	38	FOREST	plinthosol	15	162.5	224.4	613.1	1.48425292	4.57	5	0.6	9.04	6.8	2.7	10.8		17.1	25.9	9.5	63.6	136.4	136.4	9.5	10.8	36.7	9.5	17.1	25.9	63.6
1229	3.354681	117.596543	26.9	3293	27	FOREST		50					6.27	87.83	1.63				44.8	4.9	26.1	15.2	108.7	187	386.5	386.5	4.9	44.8	59.9	108.7	26.1	15.2	187
840	25.87	-81.38	23.3	1337	7	WETLAND		5	69	794	138		9	12.6	0.9659											247.3	2.1			195.6	1.9
845	36	-77	15.8	1231	6	DESERT		5	2	41	957		8.9	1.1	0.066											96.7	0.6			65.2	1.7
1046	43.766	3.794	13	745	223	SHRUBLAND		90	81.495	537.6	380.905	1.35	8.66	10.9				6	2		2	11	270	8	454.2	454.2	6	2	13	270	2	11	163.2
117	-18.7	-48.2	22.3	1442	729	SAVAN	Ultisol	4				0.748855034	5.09	64.1	2.63	24.4	8.3	3.2	9.6		13.4	73.2	2.8				11.5	9.6	82.8	2.8	13.4	73.2
1000	40.06	-105.617	-0.5	705	3572	TUNDRA	Kanhapludults	2.5				1.57	5			18.4412225	15.9	1.2	5.5		18	42.5				224.5	17	5.5	48		18	42.5
1331	-39.4	176.34	11	1522	585	FOREST	INCE	1.5	350	550	100	1.102430492	5.25	29.81	3.01	9.903654485	13	4	21		10	46	9	221	324	324	17	21	67	9	10	46	221
1618	5.75	-67.55	26.5	2338	70	SAVAN		50					8.27	91.93	2.83				4.4	40.6	6.8	18.7	199.3	203	472.9	472.9	40.6	4.4	23.1	199.4	6.8	18.7	203
767	38.93	-7.15	16.7	500	209	PERMANENT		90	81.495	537.6	380.905	1.35	8.67	10.7				3	0		2	11	266	175	591.7	591.7	3		11	266	2	11	309.7
1107	55.88260833	12.39448611	8.3	627	19	FOREST		10	74.01	782.82	143.165	1.17	8.47	13.8				5	0		4	9	385	90	606.5	606.5	5		9	385	4	9	203.5
1805	56.54	8.33	8	870	19	FOREST		30	88.935	783.17	127.89	1.05	8.55	3.9				2	1		1	2	375	61	545.9	546	2	1	3	375	1	2	165
890	55.88260833	12.39448611	8.3	627	19	FOREST		30	88.935	783.17	127.89	1.05	8.71	3.8				3	0		1	2	324	78	535.5	535.5	3		2	324	1	2	205.5
1783	56.28	8.31	7.7	843	4	FOREST		30	88.935	783.17	127.89	1.05	8.55	3.9				2	0		1	0	359	45	540.7	540.7	2		0	359	1		178.7
407	55.709	37.536	4.9	678	154	FOREST		2.5									57.3	103.7	39		242.6	111.3	66.9	48.1	789.8	789.8	161	39	150.3	66.9	242.6	111.3	169
326	55.709	37.536	4.9	678	154	FOREST		2.5					4.6				46.3	77.6	32.4		190.5	103.4	70.6	44.6	675.3	675.3	123.9	32.4	135.8	70.6	190.5	103.4	154.5
411	55.709	37.536	4.9	678	154	FOREST		2.5						60			58.9	112.1	41.1		249.1	96.7	44.4	44.1	758.4	758.4	171	41.1	137.8	44.4	249.1	96.7	156.1
365	55.709	37.536	4.9	678	154	FOREST		2.5					3.6				55	101	37.3		189.2	80.6	30.2	29.8	587.3	587.3	156	37.3	117.9	30.2	189.2	80.6	94
369	55.709	37.536	4.9	678	154	GRASSLAND		2.5					5.6				40.1	59.6	23.3		217.5	79.4	71.1	67.2	720.9	720.9	99.7	23.3	102.7	71.1	217.5	79.4	229.9
370	55.709	37.536	4.9	678	154	FOREST		2.5									49.8	87.5	35		153.6	73.5	30.7	29.4	509.3	509.3	137.3	35	108.5	30.7	153.6	73.5	79.2
413	55.709	37.536	4.9	678	154	GRASSLAND		10	74.01	782.82	143.165	1.17	8.47	13.8				1	35		2	10	422	71	668.8	668.8	1	35	45	422	2	10	198.8
418	55.709	37.536	4.9	678	154	FOREST		10	74.01	782.82	143.165	1.17	8.51	12.2				2	1		2	9	387	81	618.2	618.2	2	1	10	387	2	9	217.2
1789	-2.98	-47.51666667	26.5	1760	96	FOREST		30					8.1	51.47	4.3				79.1	24.9	116.5	195.5	172.7	691.8	1280.5	1280.6	24.9	79.1	274.6	172.7	116.5	195.5	691.9
1827	-10	-67	22	2000	180	FOREST		30					6.98	33.87	2.47				78.8	30.9	71.4	63.8	312	206.8	763.7	763.7	30.9	78.8	142.7	312	71.4	63.8	206.8
1121	49.7	-112.8	5.3	385	889	GRASSLAND		25	670	144	186	0.83		30.3	2.6		7	23.8	8.1		42	92.9	7.5	690.8	1019.3	1019.3	30.8	8.1	101	7.5	42	92.9	838.1
1698	53.1	-114.5	2	515	860	GRASSLAND	Andisol	10				0.299307177	5.2	169	10.49903987	16.09671	14.3	59.9	62.4		71	517	23	802.4	1550	1550	74.2	62.4	579.4	23	71	517	802.4
1505	19.52	-155.32	12.1	1740	1695	FOREST		90	81.495	537.6	380.905	1.35	8.67	4.1				4	3		1	6	252	34	450.3	450.3	4	3	9	252	1	6	184.3
1521	-27.533	135.233	21.5	185	160	GRASSLAND		5	626	294	80		4.7	47	3.2				16.3	12.5	65.3	301.1	1.4	668.1	1196	1196	12.5	16.3	317.4	1.4	65.3	301.1	799.3	First extracted with HCO3
898	-27.533	135.233	21.5	185	160	GRASSLAND		5	513	380	107		5.2	43	3.4				14.9	18.2	107.7	278.5	8.4	614.5	1367	1367	18.2	14.9	293.4	8.4	107.7	278.5	939.5	First extracted with HCO3
1436	-27.533	135.233	21.5	185	160	GRASSLAND		5	556	294	150		5	55	4				14.4	12.3	53.5	223.3	2.7	594.7	1051	1051	12.3	14.4	237.7	2.7	53.5	223.3	745	First extracted with HCO3
1449	-27.533	135.233	21.5	185	160	GRASSLAND		5	647	156	196	0.71		36.7	3.1		11.6	20.7	10.7		59.9	183	7.9	654.4	1091.8	1091.8	32.3	10.7	193.7	7.9	59.9	183	798
1446	-27.533	135.233	21.5	185	160	GRASSLAND		15	663	144	193	0.83		33.7	3		8	22.2	17.7		58.8	86.8	7.1	680.2	1010.8	1010.8	30.2	17.7	104.5	7.1	58.8	86.8	810.2
1191	20.82	-156.24	16	2750	1652	FOREST		70	92.545	737.15	170.305	1	8.05	12.6				4	2		4	17	415	73	663.9	663.9	4	2	19	415	4	17	221.9
938	20.82	-156.24	17	1500	1652	GRASSLAND		90	91.585	739.26	169.155	1.11	8.24	13.7				2	5		3	12	408	68	741.2	741.2	2	5	17	408	3	12	311.2
1012	20.82	-156.24	16	5050	1652	FOREST		70	92.545	737.15	170.305	1	8.45	13.7				2	2		5	11	434	66	695.5	695.5	2	2	13	434	5	11	241.5
1005	20.82	-156.24	16	2450	1652	FOREST		70	73.16666667	480.5933333	446.24	1.27	8.8	8.5				4	0		3	11	212	84	462.5	462.5	4		11	212	3	11	232.5
941	20.82	-156.24	16	3350	1652	FOREST		90	91.585	739.26	169.155	1.11	8.43	10.9				2	4		3	10	420	64	689	689	2	4	14	420	3	10	250
937	20.82	-156.24	16	2200	1652	FOREST		70	73.16666667	480.5933333	446.24	1.27	8.72	10				5	0		5	10	239	50	459.5	459.5	5		10	239	5	10	200.5
965	20.82	-156.24	16	4050	1652	FOREST		70	73.16666667	480.5933333	446.24	1.27	8.76	7.9				3	0		3	7	243	4	386.1	386.1	3		7	243	3	7	130.1
936	20.82	-156.24	16	850	1652	GRASSLAND		90	91.585	739.26	169.155	1.11	8.24	11.3				5	4		5	3	497	66	768.8	768.8	5	4	7	497	5	3	254.8
1066	9.1	-79.833	26.4	2600	86	FOREST		50	74.92	431.13	493.945	1.49	8.89	12.7				8	2		2	12	270	109	530	530	8	2	14	270	2	12	236
1083	9.1	-79.833	26.4	2600	86	FOREST		70	92.545	737.15	170.305	1	8.22	11				5	2		3	8	447	85	726.3	726.3	5	2	10	447	3	8	261.3
540	18.463	100.863	25	1400	408	FOREST		2.5									33.2				12.4		793.8	15.6	857.9	857.9	36.2			793.8	12.4
782	-25.95	-54.45	20.4	1700	235	FOREST	Ultisol	4				0.911697502	4.84	46.3	1.66	27.9	6	2.3	9.2		9	76.9	1.9				8.2	9.2	86.1	1.9	9	76.9
1615	-25.95	-54.45	20.4	1700	235	FOREST	Ultisol	4				0.962845038	4.66	41.5	1.28	32.4	4.5	1.6	12.2		11.4	51.1	1.5				6.1	12.2	63.3	1.5	11.4	51.1
1216	-19.1	-48.1	22	1650	925	SAVAN	Ultisol	4				0.916869805	4.55	45.8	1.61	28.4	7.7	2.2	10.6		6.7	73.2	2				9.9	10.6	83.8	2	6.7	73.2
1401	-19.1	-48.1	22	1650	925	SAVAN	Endoaquepts	7.5	186.8787276	194.8310139	618.2902585	1.57	4.9	47.957	2.54	18.88070866	9.5	2.6	39.3		52	62.5			375.5	375.5	12.1	39.3	101.8		52	62.5
1407	-19.1	-48.1	22	1650	925	GRASSLAND	Mollisol	5	240.9274194	357.8629032	401.2096774	1.17	6.3	113.5685	5.9	17.05	7.3	12.4	34.5		41.4	38.6		295.7	449.2	449.2	19.7	34.5	73.1		41.4	38.6
1378	-19.1	-48.1	22	1650	925	FOREST	INCE	5	240.6847936	500.5035247	258.8116818	1.52	7.95	67.1925	3.2	17.85	2.5	11.8	15		16.3	20.4		371.6	453.6	453.6	14.3	15	35.4		16.3	20.4
1771	10.4	7.7	25	1242	652	SAVAN		5	25.1	150.6	845.872		8.58716	1.18539786	0.16675236				9.3	28.1		16	430	1.9	522.8	522.8	28.1	9.3	25.3	430		16		Sum of resinpi and hco3pi
1800	10.4	7.7	25	1242	652	SAVAN		5			746.789		7.72018	0.97020522	0.09830056				4.5	16.5	2.7	8.3	386.3	35.3	507	507	16.5	4.5	12.8	386.3	2.7	8.3	88.8	Sum of resinpi and hco3pi
1773	10.4	7.7	25	1242	652	SAVAN		5	10.5	129.7	816.514		8.29817	2.03721902	0.7272916				20.7	12.6	2.1	2.6	359.4	29.5	480.6	480.6	12.6	20.7	23.3	359.4	2.1	2.6	83.3	Sum of resinpi and hco3pi
1803	10.4	7.7	25	1242	652	SAVAN		2.5									16.1				9		852.9		600.8		18.6				9
1784	11.33	7.83	25	1035	651	SAVAN		5	56.5	148.5	798.165		7.99541	0.5512774	0.13949545				1.5	18.5		15.4	419.7	27.6	486	486	18.6	1.5	16.9	419.7		15.4		Sum of resinpi and hco3pi
1796	11.33	7.83	25	1035	651	SAVAN		5	37.7	90	864.22		8.4633	2.17977196	0.24688381				0.1	17.4	2.8	14.1	419.7	16	616.7	616.7	17.4	0.1	14.2	419.7	2.8	14.1	162.6	Sum of resinpi and hco3pi
1782	11.33	7.83	25	1035	651	SAVAN		5	66.9	236.4	842.202		7.91284	0.75539694	0.06677401				3.3	12.9	1.8	13.5	383.7	28.2	467.6	467.7	12.9	3.3	16.8	383.7	1.8	13.5	52.5	Sum of resinpi and hco3pi
1785	7.5	3.9	26.2	1250	264	SAVAN		10	105.85	662.69	231.46	0.95	6.36	74.7				26	29		51	431	81	427	1441.3	1441.3	26	29	460	81	51	431	823.3
1793	7.5	3.9	26.2	1250	264	SAVAN		10	95.05	789.08	115.875	1.16	6.9	37.9				12	8		51	160	123	180	734.7	734.7	12	8	168	123	51	160	380.7
1802	6.9	1.68	27	1062	137	SAVAN	Endogleyic Cambisol	22.5				1.57	4.8					0	20.7		21.3	66.2	2.9	100	400.5	400.5	0	20.7	86.9	2.9	21.3	66.2	289.4
1786	6.9	1.68	27	1062	137	SAVAN		5	172	380	448		4.6	41.86	1.4	29.9	2.7	2.3	23.2		19.6	61.5	2.7	15.4	204.6	204.6	5	23.2	84.7	2.7	19.6	61.5	92.6
1764	7.07	1.65	27.1	1061	117	SAVAN		5	212	357	431		5.6	32.64	1.7	19.2	7	5.1	19.5		19	68.8	9.2	19.1	227	227	12.1	19.5	88.3	9.2	19	68.8	98.4
1792	7.07	1.65	27.1	1061	117	SAVAN	Endogleyic Cambisol	7.5				1.57	4.8			12.5247		0	36.3		45.6	68.7	3.9	101	484.8	484.8	0	36.3	105	3.9	45.6	68.7	330.3
1791	7.07	1.65	27.1	1061	117	SAVAN		5	156	206	638		4.3	37.44	1.3	28.8	3.2	3.7	18.8		16.8	40.4	3.5	8.2	166.3	166.3	6.9	18.8	59.2	3.5	16.8	40.4	79.9
1779	7.07	1.65	27.1	1061	117	SAVAN		5	145	150	705		4.3	35.86	1.1	32.6	1.4	2.3	13.1		12.7	34.1	0.6	6.3	113.8	113.8	3.7	13.1	47.2	0.6	12.7	34.1	49.6
1776	7.07	1.65	27.1	1061	117	SAVAN	arenic aquic spod	7.5	60.98170549	4.298710387	934.7195841	1.410161428	5.2	9.2	0.94	9.8		25.8	14.5		4	25.5	13.3	55.1	158.9	158.9	45	14.5	40.1	13.3	4	25.5	56.6
1770	7.07	1.65	27.1	1061	117	SAVAN	arenic aquic alfisol	7.5	41.2164866	13.40536215	945.3781513	1.429156183	7.8	8.1	0.51	15.9		13.6	2.4		3.4	14.8	61	141.8	247.7	247.7	22.1	2.4	17.2	61	3.4	14.8	144.1
1767	7.07	1.65	27.1	1061	117	SAVAN	arenic aquic alfisol	7.5	80.62418726	39.11173352	880.2640792	1.509912726	7.1	3.6	0.39	9.1		29.5	5.9		9.9	12	59.5	54.2	185.6	185.6	42.5	5.9	17.9	59.5	9.9	12	55.9
1780	7.07	1.65	27.1	1061	117	SAVAN	arenic aquic spod	7.5	49.58016793	42.78288685	907.6369452	1.422215857	7.7	8.5	0.5	17.1		28.6	1.9		7.3	9.9	107.6	103.9	273.7	273.7	41.2	1.9	11.9	107.6	7.3	9.9	105.8
1768	6.38	1.18	26.6	985	61	SAVAN	oxisol	5	316	165	519	1.189008022	6.1	23.4	1.688494426	13.8585			179.8	89.9	77	179.8	12.8	475.1	1284	1284	89.9	179.8	359.5	12.8	77	179.8	744.7
1772	6.38	1.18	26.6	985	61	SAVAN	arenic aquic spod	7.5	24.995001	9.198160368	965.8068386	1.502531064	5.9	4	0.38	10.5		21.4	7.7		5.4	11.6	4.2	42.2	103.2	103.2	30.8	7.7	19.4	4.2	5.4	11.6	43.5
429	4.5	-71.317	27	2240	150	SAVAN		5	171.5	123.4	834.862		8.1055	1.56383561	0.21050506				6.7	14.7			309	32.7	396.7	396.7	14.7	6.7		309				Sum of resinpi and hco3pi
1584	41.38	-102.9	8.6	452	1263	GRASSLAND		10	178				4.37	5.3			24.1	9.8	6.5		51.7	19.2	37.4	61.4	209.9	209.9	33.8	6.5	25.7	37.4	51.7	19.2	61.4
519	45.656	-70.738	3.1	1007	506	FOREST		2.5						42			40	58.1	24.5		132	77.8	58.9	40.7	518.6	518.6	98.1	24.5	102.3	58.9	132	77.8	127.3
587	45.656	-70.738	3.1	1007	506	FOREST		2.5						20			28.4	33.7	22.6		77.3	56	32.9	22.7	323.2	323.2	62.1	22.6	78.6	32.9	77.3	56	72.3
502	45.656	-70.738	3.1	1007	506	FOREST		2.5						6			30.9	18.3	41		25.7	27.8	4	4.3	160	160	49.2	41	68.8	4	25.7	27.8	12.3
512	45.656	-70.738	3.1	1007	506	FOREST		2.5									22.7	39.6	15.9		55.5	16.9	4.8	15.6	187.7	187.7	62.3	15.9	32.8	4.8	55.5	16.9	32.3
1270	45.878	-70.984	3.6	997	391	FOREST		2.5					5.19	85	5.7			46	126		140	458	37		834	834	46.1	126	584	37	140	458	27	First extracted with water
1661	45.878	-70.984	3.6	997	391	FOREST		2.5					4.67	63	4.8			44	98		179	405	38		770	770	44.1	98	503	38	179	405	6	First extracted with water
1352	45.878	-70.984	3.6	997	391	FOREST		2.5					3.6	209	9			204	140		322	391	17		1194	1194	204	140	531	17	322	391	120	First extracted with water
1316	45.878	-70.984	3.6	997	391	FOREST		2.5					5.11	60	3.9			69	93		119	309	142		827	827	97	93	402	142	119	309	67	First extracted with water
1258	45.878	-70.984	3.6	997	391	FOREST		5	336.8	451.9	306.422	0.89633	6.79358	43.62396322	3.84675687				7.6	48.5	22.2	105.1	190.6	119.2	844.7	844.7	48.5	7.6	112.7	190.6	22.2	105.1	470.8	Sum of resinpi and hco3pi
1617	-40.767	-72.2	7.6	2054	1050	FOREST	Spodosol	12				0.914796631	5.3	46	2	23	3	7	27		77	210	99	24	447	447	10	27	237	99	77	210	24
790	-40.733	-72.25	7.6	2054	800	FOREST	Spodosol	9.5				0.741629226	5	65	2.7	24.07407407	13	8	46		93	72	25	197	454	454	21	46	118	25	93	72	197
1590	-40.767	-72.367	11	2107	550	FOREST	Spodosol	15				0.572720743	5	90	5.4	16.66666667	17	27	39		8	230	29	94	444	444	44	39	269	29	8	230	94
1597	-40.567	-73.55	9.7	1860	425	FOREST	Spodosol	10				0.894374347	5	48	2.3	20.86956522	8	8	41		21	55	19	90	242	242	16	41	96	19	21	55	90
970	-40.633	-73.083	11.1	1381	120	FOREST	INCE	15.5				0.444861538	4.7	117	5.5	21.27272727	9	7	86		19	491	14	125	751	751	16	86	577	14	19	491	125
1606	-40.283	-73.133	11.3	1484	120	FOREST	vertisol1	15	770.7707708	195.1951952	34.03403403	1.268082108	7.4	18	1.5	12	7	2	5		11	26	52	149	260	260	9	5	31	52	11	26	157
1561	-40.9	-73.15	10.8	1462	105	FOREST	INCE	10.5				0.395005586	4.5	131	7.6	17.23684211	26	9	114		29	415	21	117	731	731	35	114	529	21	29	415	117
766	-40.717	-72.75	11.3	1719	80	FOREST	INCE	12.5				0.370527207	4.5	139	7.1	19.57746479	54	12	33		59	529	11	240	938	938	66	33	562	11	59	529	240
1550	-1.8	-77.6	23.8	3648	1200	FOREST		50	74.92	431.13	493.945	1.49	9.05	7.4				4	2		2	8	200	8	351	351	4	2	10	200	2	8	135
1707	-14.6	-60.7	23.42	1348	736	FOREST		5	194	335	471		5.3	38.78	1.4	27.7	5.8	4	13.9		11.9	35.5	2.7	12.9	133.2	133.2	9.8	13.9	49.4	2.7	11.9	35.5	59.4
1712	-14.6	-60.7	23.5	1348	721	FOREST		5	141	340	518		4.9	24.2	1	24.2	3.6	3.5	16.3		19	37.3	7.5	11.7	174	174	7.1	16.3	53.6	7.5	19	37.3	86.8
1691	-1.1	-77.6	23.47	4113	434	FOREST		50	88.655	741.58	169.765	0.97	8.59	14.3				2	2		2	18	407	86	679.2	679.2	2	2	20	407	2	18	248.2
1643	-1.1	-77.6	23.49	4113	430	FOREST		50	88.655	741.58	169.765	0.97	8.2	14.2				5	2		2	15	418	75	687.2	687.2	5	2	17	418	2	15	245.2
750	-1.1	-77.6	23.59	4113	410	FOREST		50	88.655	741.58	169.765	0.97	8.43	11.6				1	2		4	8	424	86	686.1	686.1	1	2	10	424	4	8	247.1
1760	-14.5	-61.5	24.94	1333	396	FOREST		10	95.05	789.08	115.875	1.16	6.68	53				18	7		50	278	132	214	912.2	912.2	18	7	285	132	50	278	427.2
1612	-1.1	-77.6	23.67	4113	394	FOREST		50	74.92	431.13	493.945	1.49	9.19	6.9				4	2		0	7	213	66	403.7	403.7	4	2	9	213	0	7	177.7
1666	-14.5	-61.5	25.02	1333	393	FOREST		10	97.245	668.695	234.055	0.94	6.15	67				12	18		41	394	41	261	1052.1	1052.1	12	18	412	41	41	394	546.1
1441	-11.4	-55.3	25.84	2180	326	FOREST		10	97.245	668.695	234.055	0.94	6.19	83.3				23	21		34	398	65	312	1098.7	1098.7	23	21	419	65	34	398	557.7
883	-10.8	-68.8	25.45	1905	275	FOREST		70	82.12	662.63	255.25	1.2	7.29	22.3				4	2		28	189	75	428	942.7	942.7	4	2	191	75	28	189	644.7
881	-9	-72.3	25.91	2259	274	FOREST		90	77.315	634.83	287.86	1.23	7.08	22.3				2	5		27	219	95	440	965.9	965.9	2	5	224	95	27	219	617.9
1657	-0.7	-76.5	25.68	3328	271	FOREST		10					6.34	110.9	8.47				22.5	4.1	11.2	104.8	336.5	370	849.3	849.3	4.1	22.5	127.4	336.5	11.2	104.8	370.1
1658	-0.7	-76.5	25.68	3328	270	FOREST		10					7.9	55.03	4.27				15	53.8	63.8	345.7	301	495.9	1275.3	1275.3	53.8	15	360.8	301	63.8	345.7	495.9
757	8.1	-61.7	24.76	1225	270	FOREST		30					6.94	189.63	12.55				7.5	61.4	56.5	255.6	150.3	417.4	948.7	948.7	61.4	7.5	263.1	150.3	56.5	255.6	417.4
1533	-10.8	-68.8	25.48	1905	269	FOREST		70	91.09	647.535	261.38	1.16	7.03	19.2				2	5		22	224	114	272	827.5	827.5	2	5	229	114	22	224	460.5
1397	-9.6	-55.9	25.87	2268	254	FOREST		70	81.86	460.615	457.525	1.2	7.03	7.5				2	4		15	50	167	226	579.5	579.5	2	4	54	167	15	50	341.5
347	-0.6	-76.2	25.79	3328	248	FOREST		30					6.28	82.63	3.5				18.7	4.6	1.7	43.3	190.3	295.5	554.1	554.1	4.7	18.7	62	190.3	1.7	43.3	295.5
1812	-0.6	-76.1	25.79	3328	237	FOREST		70	82.12	662.63	255.25	1.2	8.34	15.1				2	1		20	123	101	319	715.3	715.3	2	1	124	101	20	123	468.3
879	-8.9	-72.8	25.89	2192	234	FOREST		90	102.48	796.4	101.12	1.29	7.34	16.3				5	6		57	260	149	299	1092.9	1092.9	5	6	266	149	57	260	615.9
1623	-14.6	-60.8	25.95	1348	230	FOREST		10	109.175	675.275	215.545	0.95	6.54	74.5				25	7		39	286	100	273	1083.9	1083.9	25	7	293	100	39	286	626.9
655	-12.8	-69.3	25.51	2463	225	FOREST		90	102.48	796.4	101.12	1.29	7.39	17				3	8		47	229	144	240	965.7	965.7	3	8	237	144	47	229	534.7
711	-14.6	-60.9	25.98	1348	225	FOREST		10	122.0225	726.635	151.345	0.95	6.66	44				11	2		37	188	131	382	942	942	11	2	190	131	37	188	573
1736	-12.8	-69.3	25.53	2463	220	FOREST		90	102.48	796.4	101.12	1.29	7.15	16.7				5	5		51	213	141	238	1002.2	1002.2	5	5	218	141	51	213	587.2
1675	-12.8	-69.3	25.58	2463	210	FOREST		70	99.36	738.2825	162.3575	1.14	8.41	19.3				1	2		21	145	173	276	841.3	841.3	1	2	147	173	21	145	499.3
878	-10.6	-68.3	26.02	1875	208	FOREST		70	107.91	794.84	97.26	1.19	7.19	23.3				4	2		51	231	194	299	1095.8	1095.8	4	2	233	194	51	231	613.8
649	-12.8	-69.3	25.61	2463	205	FOREST		70	91.09	647.535	261.38	1.16	6.86	21.5				1	25		21	253	54	326	809	809	1	25	278	54	21	253	455
552	-12.8	-69.3	25.61	2463	205	FOREST		10					6.87	44.77	3.6				78.9	40	127.9	143	315.8	266.7	972.4	972.4	40	78.9	222	315.8	127.9	143	266.7
1647	-6.1	-61.4	26.68	1976	201	FOREST		90	71.37	611.145	317.49	1.2	6.94	9.3				3	3		26	81	188	120	616.6	616.6	3	3	84	188	26	81	315.6
1678	-12.8	-69.3	25.63	2463	200	FOREST		70	91.09	647.535	261.38	1.16	6.78	18.3				2	6		22	190	113	367	846.7	846.7	2	6	196	113	22	190	513.7
1349	-10.6	-68.3	26.07	1875	198	FOREST		70	82.12	662.63	255.25	1.2	6.98	33.9				5	4		23	276	49	530	1190.5	1190.5	5	4	280	49	23	276	833.5
1339	-2.6	-55	25.87	2009	197	FOREST	Alisols	15	400.940094	397.839784	201.220122	1.399920672	4.32	9.8	1.5	6.71	5.6	7.9	25.8		50.2	85.2	5.8	234	414.4	414.4	13.5	25.8	111	5.8	50.2	85.2	234
1703	-12.5	-69	25.5	2190	190	FOREST		10					6.97	217.2	16.95				7.6	71	150.1	484.9	255.7	590.2	1559.5	1559.5	71	7.6	492.5	255.7	150.1	484.9	590.2
1429	-3.3	-54.9	25.87	2009	187	FOREST		90	107.46	725.01	167.525	1.32	8.38	15.6				1	2		10	154	189	318	846.8	846.8	1	2	156	189	10	154	490.8
1704	-14.4	-61.1	26.11	1400	185	FOREST		10	95.05	789.08	115.875	1.16	6.89	44.2				12	4		48	184	147	185	786.4	786.4	12	4	188	147	48	184	391.4
1719	-14.4	-61.1	26.12	1400	182	FOREST		10	105.85	662.69	231.46	0.95	6.6	63.3				22	24		40	394	76	456	1246.7	1246.7	22	24	418	76	40	394	690.7
1695	-14.4	-61.1	26.18	1400	170	FOREST		10	109.175	675.275	215.545	0.95	6.84	88.5				23	7		33	288	84	460	1176.9	1176.9	23	7	295	84	33	288	741.9
1613	-4	-73.4	26.19	2836	144	FOREST		30					6.24	49.7	4				15	51.9	48.8	210.4	154.3	766.9	1247.3	1247.3	51.9	15	225.4	154.3	48.8	210.4	766.9
665	-4	-73.4	26.2	2836	142	FOREST		30					7.94	89.93	5.13				14.9	38.6	11.2	60.3	274.5	417.1	816.6	816.6	38.6	14.9	75.2	274.5	11.2	60.3	417.2
1405	-4	-73.4	26.23	2836	137	FOREST		90	84.61	489.2	426.19	1.43	7.82	3.2				7	2		11	22	214	185	534	534	7	2	24	214	11	22	278
1656	-4	-69.9	25.59	2723	136	FOREST		90	107.46	725.01	167.525	1.32	7.77	23				2	32		25	124	156	528	1030.7	1030.7	2	32	156	156	25	124	691.7
1589	-4	-73.4	26.25	2836	133	FOREST		70	81.86	460.615	457.525	1.2	6.8	4.2				2	36		11	28	93	190	545.4	545.4	2	36	64	93	11	28	375.4
1410	-4	-69.9	25.49	2723	130	FOREST		10					6.92	104.5	7.6				4.7	55.3	6.8	180.4	345.7	563.9	1156.8	1156.8	55.3	4.7	185.1	345.7	6.8	180.4	563.9
1464	-4	-69.9	25.49	2723	130	FOREST		70	66.93	641.645	291.425	1.3	8.81	4.9				1	0		2	14	458	162	756.5	756.5	1		14	458	2	14	281.5
877	-4	-69.9	25.51	2723	127	FOREST		70	107.91	794.84	97.26	1.19	7.08	24.1				7	10		59	198	188	365	1098.5	1098.5	7	10	208	188	59	198	636.5
1341	-0.9	-52.2	26.37	2393	127	FOREST		90	77.315	634.83	287.86	1.23	8.59	8.4				2	0		8	112	377	215	867.2	867.2	2		112	377	8	112	368.2
1649	-3.9	-73.4	26.28	2836	126	FOREST		90	71.37	611.145	317.49	1.2	7.23	10				2	12		29	76	231	211	736.7	736.7	2	12	88	231	29	76	386.7
1694	-3.3	-72.9	26.21	2754	123	FOREST		90	71.37	611.145	317.49	1.2	6.95	15.4				4	8		23	161	183	271	835.6	835.6	4	8	169	183	23	161	456.6
1673	-3.3	-72.9	26.22	2754	122	FOREST		70	99.36	738.2825	162.3575	1.14	7.58	23.8				1	1		16	159	152	445	940.5	940.5	1	1	160	152	16	159	611.5
1679	1.9	-67	26.05	3177	111	FOREST		50	98.54	670.175	231.285	1.06	7.16	20				4	5		34	234	43	538	1061.9	1061.9	4	5	239	43	34	234	741.9
1697	-3.7	-70.3	25.84	2723	109	FOREST		90	77.315	634.83	287.86	1.23	8.38	14.2				3	2		20	82	226	346	851.3	851.3	3	2	84	226	20	82	518.3
1644	1.9	-67	26.06	3177	109	FOREST		70	66.93	641.645	291.425	1.3	8.79	8.4				1	1		3	12	456	184	782.6	782.6	1	1	13	456	3	12	309.6
1546	-2.6	-60.2	26.93	2250	106	FOREST		90	63.4675	616.3925	320.1375	1.32	8.87	6				2	0		4	6	430	159	720	720	2		6	430	4	6	278
1693	-3.4	-72.8	26.31	2754	104	FOREST		10					8.13	63.83	5.3				90.3	26.8	127.8	266.7	289.8	496.1	1297.3	1297.4	26.8	90.3	356.9	289.8	127.8	266.7	496.1
1685	-3.7	-70.3	25.86	2723	104	FOREST		90	107.46	725.01	167.525	1.32	7.71	21.6				1	3		13	149	165	356	849.3	849.3	1	3	152	165	13	149	518.3
682	-3.4	-72.9	26.31	2754	104	FOREST		70	81.86	460.615	457.525	1.2	6.87	7.9				2	6		17	68	85	239	532.3	532.3	2	6	74	85	17	68	354.3
1549	-2.6	-60.2	26.95	2250	103	FOREST		90	63.4675	616.3925	320.1375	1.32	8.81	4.8				2	0		7	5	439	162	736.8	736.8	2		5	439	7	5	283.8
851	-2.6	-60.2	26.96	2250	100	FOREST		70	107.91	794.84	97.26	1.19	7.27	22.1				4	12		53	185	197	261	1015	1015	4	12	197	197	53	185	564
1667	-3.1	-70	25.92	2803	94	FOREST		90	84.61	489.2	426.19	1.43	6.95	2.7				2	1		11	21	222	180	558.3	558.3	2	1	22	222	11	21	301.3
1690	-3.1	-70	25.92	2803	93	FOREST		90	84.61	489.2	426.19	1.43	7.08	4.3				4	0		12	21	229	214	620.1	620.1	4		21	229	12	21	354.1
619	-2.6	-60.2	27	2250	92	FOREST		90	63.4675	616.3925	320.1375	1.32	8.92	4.3				2	1		1	8	420	155	703.3	703.3	2	1	9	420	1	8	271.3
888	-1.7	-51.5	25.35	2856	46	FOREST		70	99.36	738.2825	162.3575	1.14	7.61	27.8				1	0		14	160	142	371	919.8	919.8	1		160	142	14	160	602.8
887	-1.7	-51.5	25.38	2856	41	FOREST		70	66.93	641.645	291.425	1.3	8.74	6				1	0		4	134	438	159	909.7	909.7	1		134	438	4	134	332.7
889	-1.5	-48.5	26.63	2924	24	FOREST	Alisols	15	291.9	528.8	179.3	1.427417534	4.41	8.2	1.1	7.2	4.4	7.5	21.6		48.9	84.5	9.9	163	339.8	339.8	12	21.6	106.1	9.9	48.9	84.5	160.3
338	0.08	34.24	22.1	1500	1243	PERMANENT		10	105.85	662.69	231.46	0.95	6.47	64.9				19	26		30	414	63	339	1280.9	1280.9	19	26	440	63	30	414	728.9
334	0.08	34.24	22.1	1500	1243	PERMANENT		10	109.175	675.275	215.545	0.95	6.58	68.4				20	4		33	276	80	485	1184.2	1184.2	20	4	280	80	33	276	771.2
944	-39.5	-72.03	11	4550	805	FOREST	INCE	5.5				0.291835886	4.4	173	18	9.611111111	46	11	133		26	426	23	61	726	726	57	133	559	23	26	426	61
950	-39.5	-72.03	11	4550	805	FOREST	INCE	1.5				0.222495085	4.5	227	12.7	17.87401575	56	14	130		26	356	32	83	697	697	70	130	486	32	26	356	83
964	-39.5	-72.03	11	4550	734	FOREST	Spodosol	3.5				0.741629226	5	65	2.4	27.08333333	6	10	27		94	118	90	25	370	370	16	27	145	90	94	118	25
963	-39.5	-72.03	11	4550	734	FOREST	Spodosol	3.5				0.800250141	4.8	58	2.6	22.30769231	12	11	43		21	60	21	81	249	249	23	43	103	21	21	60	81
961	-39.63	-72.15	11	4550	637	FOREST	Spodosol	3.5				0.567094139	4.9	91	4.1	22.19512195	21	11	51		79	125	25	222	534	534	32	51	176	25	79	125	222
955	-39.63	-72.15	11	4550	637	FOREST	Spodosol	2.5				0.418739181	4.7	124	5.4	22.96296296	39	38	23		29	111	39	65	344	344	77	23	134	39	29	111	65
967	-39.63	-72.15	11	4550	630	FOREST	INCE	7.5				0.460952661	4.5	113	5.4	20.92592593	78	16	20		70	574	18	318	1094	1094	94	20	594	18	70	574	318
960	-39.63	-72.15	11	4550	630	FOREST	INCE	2.5				0.288251	4.6	175	7.6	23.02631579	89	17	24		115	329	16	132	721	721	106	24	353	16	115	329	132
203	-15.933	-47.883	20.8	1470	1100	SAVAN	haplic luvisol	2.5	100	500	400	1.57	6.4			17.399622	42.8	25.8	59.6		186.1	224.3	57.8	137.4	733.8	733.8	68.6	59.6	283.9	57.8	186.1	224.3	137.4
204	-15.933	-47.883	20.8	1470	1100	SAVAN	haplic luvisol	10				1.57	6.4			17.399622	23.6	16.8	37.7		162.9	216.5	56.1	150.9	664.6	664.6	40.4	37.7	254.2	56.1	162.9	216.5	150.9
202	-15.933	-47.883	20.8	1470	1100	SAVAN	haplic luvisol	22.5				1.57	6.4				12.8	17.5	21.9		199.5	155.6	74.9	153.1	635.3	635.3	30.3	21.9	177.5	74.9	199.5	155.6	153.1
115	-15.933	-47.883	20.8	1470	1100	SAVAN	paleudalf	11.5	275	150	575	1.34	6.2			14	17	4	13		23	133	27			464	21	13	146	27	23	133	247
120	-15.933	-47.883	20.8	1470	1100	SAVAN	regosol	5				0.552820669	7.1	93.6	3.6	26	61.2	57.9	11.3		98	121	469.7	98	1019.8	1019.8	119.1	11.3	132.3	469.7	98	121	200.7
201	-15.933	-47.883	20.8	1470	1100	SAVAN	paleudalf	34.5	275	150	575	1.34	6.2				4	0.5	7		29	93	25			356	4.5	7	100	25	29	93	197.5
116	-15.933	-47.883	20.8	1470	1100	SAVAN	paleudalf	57.5	275	150	575	1.34	6.2				3	1	4		35	31	6			302	4	4	35	6	35	31	222
200	-15.933	-47.883	20.8	1470	1100	SAVAN	paleudalf	80.5	275	150	575	1.34	6.2				4	2	3		43	19	4			281	6	3	22	4	43	19	206
667	34.5	-82	16	1250	200	FOREST		30	71.115	559.11	369.77	1.02	8.76	20.6				5	0		6	19	256	180	611.5	611.5	5		19	256	6	19	325.5
777	34.5	-82	16	1250	200	FOREST		30	71.115	559.11	369.77	1.02	8.83	13.8				7	0		2	17	214	68	475.1	475.1	7		17	214	2	17	235.1
1600	34.5	-82	16	1250	200	FOREST		30	71.115	559.11	369.77	1.02	8.9	13.2				8	0		5	14	235	34	448.3	448.3	8		14	235	5	14	186.3
787	34.5	-82	16	1250	200	FOREST		30	83.01	752.09	164.895	1.14	8.72	17.7				2	4		8	11	425	77	704.1	704.1	2	4	15	425	8	11	254.1
371	-8.117	-36.017	26	1400	451	FOREST		5	145	447	408		5.2	29.4	1.2	24.5	4.3	3.1	16.3		14.9	51.9	6	12.9	191.8	191.8	7.4	16.3	68.2	6	14.9	51.9	95.3
318	-10.267	-48.167	24	1800	394	SHRUBLAND		5	189	409	402		4.9	48.64	1.6	30.4	3.2	2.3	21.9		24.1	57	3	17.9	212.5	212.5	5.5	21.9	78.9	3	24.1	57	101
373	-6.567	-37.25	29	500	195	SAVAN		5	143	437	421		5.6	31.32	1.2	26.1	4.9	4	9.7		11.6	27.9	3.5	16.1	137.6	137.6	8.9	9.7	37.6	3.5	11.6	27.9	76
432	-16.35	-56.25	24	1400	128	WETLAND		5	150	341	509		5.1	31.85	1.3	24.5	3.7	3	16.6		15.2	41.6	1.8	12.2	136.8	136.8	6.7	16.6	58.2	1.8	15.2	41.6	54.9
1377	-2.983	-59.983	25	2100	79	FOREST		50	99.99	663.02	236.985	0.9	6.77	31.2				2	19		26	317	32	582	1190.6	1190.6	2	19	336	32	26	317	794.6
1356	-2.983	-59.983	25	2100	79	FOREST		50	98.54	670.175	231.285	1.06	6.78	41.2				7	6		27	315	38	450	1054.8	1054.8	7	6	321	38	27	315	661.8
1147	-2.983	-59.983	25	2100	79	FOREST		50	87.25	775.54	137.21	1.06	6.85	12.2				3	2		32	108	140	118	582.5	582.5	3	2	110	140	32	108	297.5
1834	42.38	-7.22	11.9	925	140	FOREST		30	83.01	752.09	164.895	1.14	8.71	14.7				2	2		4	12	403	55	652.5	652.5	2	2	14	403	4	12	229.5
1830	42.38	-7.22	11.9	925	140	FOREST		30	83.01	752.09	164.895	1.14	8.68	16.5				4	3		4	11	424	66	665	665.1	4	3	14	424	4	11	219.1
19	-40.5	-71.6	5.866666667	1266.666667	1236.666667	FOREST	INCE	15				0.495905169	4.6	105	6.4	16.40625		60.3	119		187.1	293	50.7	117.7	1047.2	1047.2	88.1	119	412	50.7	187.1	293	309.3	First extracted with water
58	-39.7	-71.5	7.1	1033.333333	1021.666667	FOREST	spodosol	7.5				0.165535747	3.8	395	21	18.80952381		57.8	94.4		67	207.7	32.6	125.9	1033.1	1033.1	203.7	94.4	302.1	32.6	67	207.7	427.7	First extracted with water
62	-39.7	-71.5	8.266666667	1100	840	FOREST	non-allophanic andos	15				0.477950185	4.8	109	6.8	16.02941177		43.6	127.8		232	472.2	41.4	216.2	1341.1	1341.1	65	127.8	600	41.4	232	472.2	402.7	First extracted with water
50	-40.5	-71.6	7.766666667	1633.333333	840	FOREST	allophanic andosol	15				0.572720743	5.4	90	6.5	13.84615385		63.1	88.2		434.9	465.2	88.8	243.7	1578.7	1578.7	73	88.2	553.4	88.8	434.9	465.2	428.6	First extracted with water
51	-40.5	-71.6	8.3	2006.666667	810	FOREST	stagnic cambisol	5	230	540	230	1.568706155	5.6	0.49	0.037	13.1	14.2	16.1	29.4		47.7	120	15	23.6	402.5	402.5	30.3	29.4	149.4	15	47.7	120	160.1
15	-40.5	-71.6	8.5	2006.666667	786.6666667	FOREST	fluent	5	78.49215079	427.8572143	493.6506349	1.204644756	7.7	22.3	1.5	14.86666667	23.4	75.9	39.8		49.8	35.6	178.3	204.1	899.9	899.9	99.3	39.8	75.4	178.3	49.8	35.6	497.1
46	-41	-71.3	8.133333333	1750	770	FOREST		10	199.7				4.37	3.5			3.2	3.3	8.1		29.1	17.8	14.6	66.2	142.2	142.2	6.4	8.1	25.9	14.6	29.1	17.8	66.2
65	-41	-71.3	8.166666667	1500	766.6666667	FOREST		10	181.9				4.27	6.2			10.4	3.3	11.3		46.9	37.2	12.8	72.8	194.7	194.7	13.7	11.3	48.5	12.8	46.9	37.2	72.8
63	-39.7	-71.5	7.8	2000	750	FOREST	fluvent	10	350	350	300	1.34	7.8	16.337	1.166928571	14		30	89		45	40		617	829	829	33.8	89	129		45	40
23	-41	-71.3	8.2	616.6666667	712.6666667	FOREST		10	543.4				4.37	17.2			28.8	17.8	13		113.1	126.1	4.8	433.2	736.7	736.7	46.6	13	139.1	4.8	113.1	126.1	433.2
345	54.067	12.167	8.3	585	31	WETLAND		2.5					5.23	45	3.5			40	74		108	301	31		575	575	40.1	74	375	31	108	301	21	First extracted with water
945	52	12.6	8.7	500	106.5	GRASSLAND		5					5.75	46.5	4.4		1.5	8.6	9.1		44.5	242.8	10.8	506.9	861.6	861.6	10.1	9.1	251.9	10.8	44.5	242.8	544.4
1034	52	12.6	8.7	500	106.5	GRASSLAND		2.5					5.24	43	2.8			23	32		103	185	34		398	398	23.1	32	217	34	103	185	21	First extracted with water
999	52	12.6	8.7	500	106.5	GRASSLAND		2.5					4.83	23	1.6			19	21		49	130	31		267	267	19.1	21	151	31	49	130	17	First extracted with water
952	52	12.6	8.7	500	106.5	GRASSLAND		5					7.11	54.6	4.5		3.9	10.8	10		18	89.6	158.8	223.9	520.6	520.6	14.7	10	99.6	158.8	18	89.6	229.6
1442	52.8	11.35	8.4	570	60	GRASSLAND		5					5.95	66.6	5.4		5	7.4	10.7		28.1	168.7	69.1	286.2	586.4	586.4	12.3	10.7	179.4	69.1	28.1	168.7	297.4
946	52.8	11.35	8.4	570	60	GRASSLAND		5					4.2	64	5		0.8	9.1	14.3		39.5	111.5	1.9	386.6	584.4	584.4	10	14.3	125.8	1.9	39.5	111.5	407.2
1051	52.8	11.35	8.4	570	60	GRASSLAND		5					6.51	34.8	2.9		2	6.5	5.9		12.9	46.9	174.5	176.4	428	428	8.5	5.9	52.8	174.5	12.9	46.9	179.3
1370	52.8	11.35	8.4	570	57	FOREST		5					5.37	57.7	5.1		1.1	10.3	25.4		56.6	477.1	8.4	577.4	1221.1	1221.1	11.4	25.4	502.5	8.4	56.6	477.1	642.3
1272	52.8	11.35	8.4	570	57	FOREST		5					5.98	41.3	3.9		1.6	8.8	4.4		33.8	112.9	14.7	438.5	627.2	627.2	10.4	4.4	117.3	14.7	33.8	112.9	451
1041	52.8	11.35	8.4	570	57	FOREST		5					6.35	68.3	5.8		6.8	13.6	12.5		24.7	105.6	79.7	216.3	468	468	20.4	12.5	118.1	79.7	24.7	105.6	225.1
1183	52.8	11.35	8.4	570	57	GRASSLAND		5					6.75	86	6.3		2.7	9.8	7.7		22.6	98.2	63.4	277.6	490.5	490.5	12.5	7.7	105.8	63.4	22.6	98.2	286.2
1021	52.8	11.35	8.4	570	57	FOREST		5					4.44	56.1	4.2		1.5	7	8.8		34	76.4	1.2	236.6	392.5	392.5	8.5	8.8	85.2	1.2	34	76.4	263.5
1045	52.8	11.35	8.4	570	57	GRASSLAND		5					6.24	40.3	3.3		2.6	6.7	7.6		16	62.6	104.5	148.4	352.1	352.1	9.4	7.6	70.2	104.5	16	62.6	152.1
1508	50.5	-106.95	3.2	325	715	GRASSLAND	Ultic Haploxeralf	1.5	200	400	400	0.283054523	5.8	178	8.09	22.00247219	15.7	9.8	41.2		7.9	219.9	13.1	287.3	654.4	654.4	25.5	41.2	261.1	13.1	7.9	219.9	346.8
1087	50.5	-106.95	3.2	325	715	GRASSLAND	Ultic Haploxeralf	6				0.161071813	5.8	484	10.07	48.06355511	148	18	38.3		1.2	216.5	15.1	112.6	580.3	580.3	166	38.3	254.8	15.1	1.2	216.5	143.3
1131	50.5	-106.95	3.2	325	715	GRASSLAND	Ultic Haploxeralf	2.5				0.164358819	5.8	410	13.72	29.88338192	80	26.4	54.2		2.7	208.1	21.7	231.8	677.7	677.7	106.4	54.2	262.3	21.7	2.7	208.1	284.6
1029	50.5	-106.95	3.2	325	715	GRASSLAND	Ultic Haploxeralf	21.5	200	400	400	0.456846838	5.8	114	5.14	22.17898833	3.2	3.2	9.7		30.3	167.5	8.6	277.7	540.3	540.3	6.5	9.7	177.2	8.7	30.3	167.5	317.7
915	50.5	-106.95	3.2	325	715	GRASSLAND	cambisol	2.5				0.812664153	5.57	56.6	2.1	27.6	5.3	5.8	19.6		16.9	116.6	1.9	121.4	287.5	287.5	11.1	19.6	136.2	1.9	16.9	116.6	121.4
925	50.5	-106.95	3.2	325	715	GRASSLAND	podzol	15	150	370	480	0.9411241	3.95	43.5	3.2	13.65		2.9	14.4		3.6	43.1	37	44.3	145.3	145.3	2.9	14.4	57.5	37	3.6	43.1	44.3
1060	50.5	-106.95	3.2	325	715	GRASSLAND	INCE	15	190	360	450	0.691276713	4.18	71.6	5.6	12.95		2.2	56.3		28.8	37.5	10.2	118.8	253.8	253.8	2.2	56.3	93.8	10.2	28.8	37.5	118.8
1515	50.5	-106.95	3.2	325	715	GRASSLAND	histosol	5				0.31	5.7			14.6	33.1	14	54		7.5	17.3	84.3	20	312.4	312.4	47.1	54	71.3	84.3	7.5	17.3	102.1
913	50.5	-106.95	3.2	325	715	GRASSLAND	solonchak	15	60	690	250	1.547433948	10.5	1.6	0.340425532	4.7	11.1	2.9	3		5.8	10.4	516.4	31.4	651	651	14	3	13.4	516.4	5.8	10.4	101.4
1497	50.5	-106.95	3.2	325	715	GRASSLAND	alfisol	5				1.57	5			17.7908411	0	10.6	0		7.1	1.3	1.7	19.1	145.1	145.1	10.6		1.3	1.7	7.1	1.3	124.3
920	50.5	-106.95	3.2	325	715	GRASSLAND	alfisol	5				1.57	5			17.7908411	1	9	16.6		9.9	0	0.6	10.8	59.5	59.5	10	16.6	16.6	0.6	9.9		22.5
1089	50.5	-106.95	3.2	325	715	GRASSLAND	red dermosol	12.5				0.86	4	27	2.2	12.27272727		6.4			14.4		1.6		239.4	239.4	6.4			1.6	14.4
1516	50.5	-106.95	3.2	325	715	GRASSLAND	red ferrasol	12.5				1	4.6	43	0.42	13.4919039		4.7			84.2		4		1514.9	1514.9	4.7			4	84.2
917	52.8	-107.5	1	425	596	FOREST	Andisol	7.5				0.260047319	5	193			25.8	141.2	45		94	763	30	821	1920	1920	167	45	808	30	94	763	821
1496	52.8	-107.5	1	425	596	FOREST	Andisol	7.5				0.336051019	5	152			42	59	54		123	591	23	608	1500	1500	101	54	645	23	123	591	608
1502	52.8	-107.5	1	425	596	FOREST	Andisol	7.5				0.311310568	5.8	163			22.8	97.2	10		107	461	43	884	1625	1625	120	10	471	43	107	461	884
1511	52.8	-107.5	1	425	596	FOREST	Andisol	7.5				0.322095302	5.6	158			24	115	21		120	400	48	822	1550	1550	139	21	421	48	120	400	822
1002	52.8	-107.5	1	425	596	FOREST	oxisol	5				1.077062573	4.33	31.8	1.7	19		2.9	9.9		35	64.3	82	147	357	357	2.9	9.9	74.2	82	35	64.3	162.9	First extracted with HCO3
988	52.8	-107.5	1	425	596	FOREST	oxisol	15				1.173605167	4.61	24.5	1.1	22		2.4	8.7		26	44.4	80.6	143	321	321	2.4	8.7	53.1	80.6	26	44.4	158.9	First extracted with HCO3
923	52.8	-107.5	1	425	596	FOREST	oxisol	35				1.284919513	5.01	16.9	0.7	24		1.8	5.6		16	33.8	85.9	150	296	296	1.8	5.6	39.4	85.9	16	33.8	152.9	First extracted with HCO3
1510	52.8	-107.5	1	425	596	FOREST	oxisol	75				1.37801905	5.23	11.1	0.4	27		1.3	3.3		11.7	22.6	82.4	149	271	271	1.3	3.3	25.9	82.4	11.7	22.6	149.7	First extracted with HCO3
918	52.8	-107.5	1	425	596	FOREST	oxisol	150				1.423947374	5.44	8.4				1.1	2.1		10	18.9	63.7	161	258	258	1.1	2.1	21	63.7	10	18.9	162.2	First extracted with HCO3
1499	52.8	-107.5	1	425	596	FOREST	oxisol	250				1.450206825	5.6	6.9				1.1	0.8		7.3	17.1	57.4	132	216	216	1.1	0.8	17.9	57.4	7.3	17.1	132.3	First extracted with HCO3
1292	52.8	-107.5	1	425	596	FOREST	oxisol	350				1.480627244	5.74	5.2				1.1	0		6.2	8.9	39.7	136	192	192	1.1		8.9	39.7	6.2	8.9	136.2	First extracted with HCO3
914	52.8	-107.5	1	425	596	FOREST	oxisol	450				1.504372689	5.91	3.9				1.1	0.1		4.4	3.2	46.2	116	171	171	1.1	0.1	3.2	46.2	4.4	3.2	116.1	First extracted with HCO3
1435	31.008	-92.616	18.8	1515	58	FOREST		10	94.07	576.83	329.1	1.14	8.73	25.1				10	4		6	29	280	178	722.6	722.6	10	4	33	280	6	29	393.6
1432	31.008	-92.616	18.8	1515	58	FOREST		10	94.07	576.83	329.1	1.14	8.6	25.4				7	4		6	29	266	64	502.4	502.4	7	4	33	266	6	29	190.4
1427	31.008	-92.616	18.8	1515	58	FOREST		10	95.055	739.535	165.41	1	8.42	23.1				7	3		5	28	433	67	700.8	700.8	7	3	31	433	5	28	224.8
1439	31.008	-92.616	18.8	1515	58	FOREST		10	94.07	576.83	329.1	1.14	8.74	23.7				8	4		7	26	262	58	540	540	8	4	30	262	7	26	233
1430	31.008	-92.616	18.8	1515	58	FOREST		10	95.055	739.535	165.41	1	8.3	22.9				9	0		5	20	458	116	742.7	742.7	9		20	458	5	20	250.7
1433	31.008	-92.616	18.8	1515	58	FOREST		10	95.055	739.535	165.41	1	8.48	21.5				7	2		6	17	437	60	680.8	680.8	7	2	19	437	6	17	211.8
1813	-43.633	172.5	11.4	660	61	FOREST	vertisol1	15	795	180	25	1.363083279	7.1	12	1	12	16	5	3		18	19	40	134	243	243	21	3	22	40	18	19	142
357	35.533	-111.867	11	325	2073	FOREST	andic INCE	15				1.57	5.7			13.89594		37	17		96	608	21	372	1489	1489	37	17	625	21	96	608	710		andic
374	35.533	-111.867	11	325	2073	FOREST	andic INCE	15				1.57	5.7			13.89594		50	51		54	495	7	242	990	990	50	51	546	7	54	495	333		andic
372	35.533	-111.867	11	325	2073	GRASSLAND	andic INCE	15				1.57	5.7			13.89594		25	7		61	125	35	620	1038	1038	25	7	132	35	61	125	785		andic
398	35.383	-112.133	11	338	2003	GRASSLAND	leptosol (HWSD)	15	524.5245245	360.3603604	115.1151151	1.087177677	7.2	31	2.88	10.8	4.5	6.9	9.5		18.1	169	63	254	799	799	11.4	9.5	178.5	63	18.1	169	528
362	35.383	-112.133	11	338	2003	FOREST	histosol	5				0.31	5			14.6	0.3	37.3	0		4.9	0.4	7.1	37.5	303.7	303.7	37.6		0.4	7.1	4.9	0.4	253.7
356	35.233	-111.45	11	352	1941	FOREST	andosol	15				0.73	5.7			14		40	5		524	551	259	1559	3548	3548	40	5	556	259	524	551	2169
360	35.233	-111.45	11	352	1941	GRASSLAND	Hapludand	5				0.167764345	4.31	373	24.54	15.2	23	4	80		127	375	62	35.3	706.3	706.3	27	80	455	62	127	375	35.3
358	35.233	-111.45	11	352	1941	FOREST	Haploxeralf	7.5				1.36473373	8.03	11.9	1.22	9.754098361		22.8	157.4		26.2	288.3		52.9	858.4	858.4	32.6	157.4	445.7		26.2	288.3
391	35.383	-111.417	12	328	1905	FOREST	andosol	15				0.73	5.7			13.89594		49	13		85	573	7	876	2251	2251	49	13	586	7	85	573	1524
406	35.383	-111.417	12	328	1905	FOREST	andic INCE	15				1.34	5.7			14		20	3		631	400	42	1144	2750	2750	20	3	403	42	631	400	1654		andic
473	35.383	-111.417	12	328	1905	SHRUBLAND	andic INCE	15				1.57	5.7			13.89594		22	7		366	304	124	1338	2933	2933	22	7	311	124	366	304	2110		andic
510	39.3	-111.56	5.2	398	2297	GRASSLAND	andic INCE	15				1.57	5.7			13.89594		18	5		45	97	28	207	427	427	18	5	102	28	45	97	234		andic
506	41.95	-115.56	4.6	359	1954	GRASSLAND	oxisol	37.5				1.57	4.8					0.6	1.8		22.7	210.8	3.8	89	656.7	656.7	0.6	1.8	212.6	3.8	22.7	210.8	417
516	43.3	-107.7	6.6	232	1650	GRASSLAND		10						62					9.9		31	81		115	236.9	236.9		9.9	90.9		31	81		First extracted with HCO3
527	34.6	-102.6	13.4	441	1222	GRASSLAND		10	165.3				4.64	6.6			11	4.8	9.8		50	30.7	11.3	79.2	196.9	196.9	15.8	9.8	40.5	11.3	50	30.7	79.2
567	43.05	-115.33	8.4	341	1197	GRASSLAND		10	639.9				4.39	15.8			11.8	5	12.9		87.2	59.8	6.4	408.9	592	592	16.8	12.9	72.7	6.4	87.2	59.8	408.9
485	43.05	-115.33	8.4	341	1197	GRASSLAND		10	283.2				4.65	17.4			45.6	16.2	9.7		85.7	3.2	22.6	88.9	271.8	271.8	61.7	9.7	12.9	22.6	85.7	3.2	88.9
590	33.59	-101.62	15.5	505	950	GRASSLAND		10	208.9				5.02	4.6			80.1	46.8	8.1		127.6	27.5	101.8	185.8	577.9	577.9	126.9	8.1	35.6	101.8	127.6	27.5	185.8
1730	41.54	-99.08	9.1	604	692	GRASSLAND		10	191.1				5.89	8.2			8.6	3.3	11.3		77.6	105	12.9	187.6	406.3	406.3	11.9	11.3	116.4	12.9	77.6	105	187.6
729	40.72	-98.11	10.2	684	549	GRASSLAND		10	189.1				4.41	10.3			24.5	7.8	14.7		59.9	24.2	16.1	80.9	228.1	228.1	32.2	14.7	39	16.1	59.9	24.2	80.9
528	39.71	-98.15	11	705	491	GRASSLAND		10	150				5.2	7.1			37.7	16.2	21		105	152	64.6	127.6	524	524	53.8	21	173.1	64.6	105	152	127.6
536	42.7	-97.5	8.8	510	466	GRASSLAND		10	557.5				4.22	14.5			6.3	3.2	8.2		48.5	32.3	4.9	355.5	458.7	458.7	9.5	8.2	40.5	4.9	48.5	32.3	355.5
537	40.65	-96.88	10.6	751	431	GRASSLAND		10	222.2				4.49	6.2			9.1	3.3	4.8		34	9.7	9.8	116.3	186.8	186.8	12.4	4.8	14.5	9.8	34	9.7	116.3
465	18.242	-66.282	22.9	1803	414	GRASSLAND		5	58.6	140.2	508.257	0.937615	6.45413	36.4000209	3.40853374				0.3	9.6	5.6	128.2	97.9	105.8	647.8	647.8	9.6	0.3	128.5	97.9	5.6	128.2	406.2	Sum of resinpi and hco3pi
1758	40.593784	-96.387005	10.5	803	395	GRASSLAND		10	204.1				4.49	8.3			6.9	1.6	4.9		29.1	4.9	6.4	51.8	105.4	105.4	8.5	4.9	9.7	6.4	29.1	4.9	51.8
1688	41.19	-94.4	9.7	871	395	GRASSLAND		10	156.2				4.53	8.7			12.5	4.9	3.2		45.2	3.3	4.8	78.1	151.9	151.9	17.4	3.2	6.5	4.8	45.2	3.3	78.1
489	46.85	-68	3.7	951	194	GRASSLAND		5					4.69	49.6	3.1		1.6	8.9	13.7		26.2	33	53	97	238.8	238.8	10.5	13.7	46.7	53	26.2	33	102.4
529	31.45	-83.5	18.8	1214	98	GRASSLAND		5	115.1	127.6	809.174		7.92661	8.33690972	0.8836234				0.2	17.4	7.3	37.8	252.4	54.5	537.7	537.7	17.4	0.2	38	252.4	7.3	37.8	222.6	Sum of resinpi and hco3pi
484	37	-120	16.5	314	96	GRASSLAND		5					3.78	91.1	7.2		6.9	13.2	24.8		48.7	308.8	1	376.6	848.1	848.1	20.1	24.8	333.6	1	48.7	308.8	444.7
726	35.85	-89.67	15.4	1266	75	GRASSLAND		5	192.5	399.6	442.202	1.16697	6.72936	35.62661254	3.13684563				2.4	29.9	19.6	128.2	188	119.9	782.7	782.7	29.9	2.4	130.6	188	19.6	128.2	414.7	Sum of resinpi and hco3pi
640	32.907	-92.746	17.3	1319	61	FOREST		5	156.9	286.6	625.688	1.13945	7.18349	23.8811976	2.46202639				5.3	17.4	4.9	57.1	108.2	110.9	565.7	565.7	17.4	5.3	62.4	108.2	4.9	57.1	372.9	Sum of resinpi and hco3pi
1128	42.03	-75.05	6.4	1000	553	GRASSLAND		5					5.28	26.5	1.7		1.6	8	5.8		33.1	59.9	3.4	165.9	285.2	285.2	9.5	5.8	65.6	3.4	33.1	59.9	173.6
1142	42	-75	6.4	1000	553	GRASSLAND		5					4.86	34.1	2.7		1.8	7.6	5.5		25.1	54.8	12	132.8	245.1	245.1	9.4	5.5	60.3	12	25.1	54.8	138.3
1136	42	-75	6.4	1000	553	GRASSLAND		49.5				1.16					3.9	21.4	57.3							779.4	25.3	57.3
1158	42.03	-75.05	6.4	1000	553	GRASSLAND		41.7				1.23					1.3	5.7	20.7							669.1	7	20.7
1166	42.55	-75.24	6.5	1000	452	GRASSLAND		2.5					6.53	81.6				14.7	33.1		47.8	236	140.3				16.9	33.1	269.1	140.3	47.8	236		First extracted with water
1193	42.55	-75.24	6.5	1000	452	GRASSLAND		5					4.5	38.7	3		1.9	8.2	4		23.6	45.6	4.8	109.1	202.1	202.1	10.1	4	49.6	4.8	23.6	45.6	113.9
1124	35.75	-95.37	15.7	1200	180	GRASSLAND		5	87.9	182	555.963	1.35963	6.93578	21.65856121	1.75108014				10.8	14.7	10.6	57.7	48.9	71.2	428	428	14.7	10.8	68.5	48.9	10.6	57.7	285.3	Sum of resinpi and hco3pi
1104	39.85	-75.35	11.9	1100	79	GRASSLAND	Alisols	15	340.2	229.8	430	1.277234685	4.61	17.4	1.9	9.2	7.6	6.3	21.2		36.3	97.1	2.3	236.4	407.1	407.1	13.9	21.2	118.3	2.3	36.3	97.1	236.4
353	45.867	-68.1	4.5	1018	154	FOREST		5.1				0.62	4.16	244.6			75.7	34.1	116.4		25.2	314.1	96.3	318.4	1081.8	1081.8	109.8	116.4	430.5	96.3	25.2	314.1	420
368	45.867	-68.1	4.5	1018	154	FOREST		3.4				0.81	4.54	224.6			32.6	12	135.2		7.7	283.8	21.4	236.1	797	797	44.7	135.2	419	21.4	7.7	283.8	304.3
366	45.867	-68.1	4.5	1018	154	FOREST		19.85				1.04					15.7	42.8	109.9							875	58.5	109.9
351	45.867	-68.1	4.5	1018	154	FOREST		15.25				1.28					7.8	21.4	33.8							525.7	29.2	33.8
375	45.867	-68.1	4.5	1018	154	FOREST		11.75				1.19					3.9	14.1	16							569.9	18	16
341	45.867	-68.1	4.5	1018	154	FOREST		28.05				1.31					3.9	3	10.3							551.5	6.9	10.3
1273	39.633	-105.583	-0.8	682	3400	FOREST	andosol	15	218.1	479.2	302.7	0.433734703	4.71	119.9	9	13.3	15.5	17.8	86		148.6	470.2	14	216.1	968.1	968.1	33.3	86	556.2	14	148.6	470.2	216.1
1239	39.633	-105.583	-0.8	682	3400	FOREST	fluvisols	15	316.3	337.3	346.4	1.115572687	5.09	28.8	3.2	9.05	15.1	11.9	40.9		62.3	134.8	22.5	380.5	667.9	667.9	26.9	40.9	175.7	22.5	62.3	134.8	381.1
1251	39.633	-105.583	-0.8	682	3400	TUNDRA	oxisol	7.5	600	200	200	1.57	4.8			12.5247		7.7	18.2		53	104	5.4	90.9	709.8	709.8	7.7	18.2	122.2	5.4	53	104	521.5
1225	-62.17	-58.485	-5	367	147	DESERT	Alisols	15	274.8725128	403.159684	321.9678032	1.303579305	5.2	15.7	1.8	8.91	4.7	6.1	15.5		30.6	68.5	3.5	225.8	354.6	354.6	10.8	15.5	83.9	3.5	30.6	68.5	224
1797	51.78	13.53	9.8	587	116	FOREST		3.35				0.61	6.62	120.1			44.3	26.8	20.7		9.8	223.1	133.8	270.8	845.7	845.7	71.1	20.7	243.8	133.8	9.8	223.1	387.3
1811	51.78	13.53	9.8	587	116	FOREST		5					6.1	55.7	3.55	15.69014085	12.2	10.1	20.1		18.9	166.9	95.4	145.6	641.5	641.5	22.2	20.1	187	95.4	18.9	166.9	318.1
1795	51.78	13.53	9.8	587	116	FOREST		5					6.15	50.1	3.75	13.36	11.7	9.2	16.7		16.4	124.5	75.2	130.2	523.5	523.5	20.8	16.7	141.2	75.2	16.4	124.5	270
1781	51.78	13.53	9.8	587	116	FOREST		5					6.1	61.9	3.7	16.72972973	11.9	11.5	16.4		21.1	119.6	87.2	125.5	529.4	529.4	23.4	16.4	135.9	87.2	21.1	119.6	261.9
1807	51.78	13.53	9.8	587	116	FOREST		5					6.2	39.1	3.15	12.41269841	8.4	8.2	12.3		16.8	108.7	50.9	124.1	488.9	488.9	16.6	12.3	121	50.9	16.8	108.7	283.8
1806	51.78	13.53	9.8	587	116	FOREST		5					5.9	56.95	3.7	15.39189189	11.2	10.1	9.1		17.1	108	76.7	118.1	478.5	478.5	21.2	9.1	117	76.7	17.1	108	246.5
1804	51.78	13.53	9.8	587	116	FOREST		5					6.05	314.4	3.4	92.47058824	14	9.8	9.5		17.6	97.5	83.9	115.2	485.4	485.4	23.8	9.5	107	83.9	17.6	97.5	253.3
114	-4.5	37	20	550	1300	FOREST		5					3.96	62.4	5.5		1.2	12.4	22.1		45.6	135.2	1.5	373.3	645.6	645.6	13.6	22.1	157.4	1.5	45.6	135.2	427.6
113	-4.5	37	20	550	1300	FOREST		5					3.63	263.3	13.6		115	26.3	9.8		18.3	50.9	2.3	247	516.2	516.2	141.3	9.8	60.7	2.3	18.3	50.9	293.6
121	7.58	38.75	19	1250	2650	FOREST	Acrisols	15	457.2	219.2	323.6	1.271124612	4.42	17.8	1.7	10.62	4.3	5.2	12.2		29.7	34.6	1.3	172.7	259.9	259.9	9.5	12.2	46.8	1.3	29.7	34.6	172.7
124	7.32	36.12	18	1800	1900	FOREST		5	102.5	232.2	702.752	1.35505	6.70183	16.59824491	1.73918576				4.3	11.1	7.6	90.4	61.8	59.6	392.4	392.4	11.1	4.3	94.7	61.8	7.6	90.4	217.3	Sum of resinpi and hco3pi
1766	44.21	-122.2566	7.5	2500	888	FOREST		5	54.4	102.5	805.505	1.45596	6.7156	13.34177059	1.11596109				4.2	9.3	9	66	28.3	28.2	256.4	256.5	9.3	4.2	70.2	28.3	9	66	139.7	Sum of resinpi and hco3pi
1642	44.21	-122.2566	7.5	2500	888	FOREST		5	85.8	200.8	640.367	1.22661	6.7844	23.12025495	1.96663051				0.2	11.1	8.5	65.4	43.8	44.2	329.6	329.6	11.1	0.2	65.6	43.8	8.5	65.4	200.7	Sum of resinpi and hco3pi
1664	44.21	-122.2566	7.5	2500	888	FOREST		5	52.3	92.1	864.22	1.48807	6.67431	12.61785484	1.17157624				2.6	7.5	9.9	64.1	36.1	24.4	285.4	285.4	7.5	2.6	66.7	36.1	9.9	64.1	165.3	Sum of resinpi and hco3pi
1720	44.21	-122.2566	7.5	2500	888	FOREST		5	81.6	133.9	816.514	1.60275	7.12844	8.96370652	0.95754175				3.2	8.1	6.9	60.9	51.5	31.4	264.4	264.4	8.1	3.2	64.1	51.5	6.9	60.9	133.9	Sum of resinpi and hco3pi
446	44.21	-122.2566	7.5	2500	888	FOREST		5	100.4	196.7	680.734	1.46055	7.18349	12.28734241	1.3035271				2.8	9	8.6	41	87.6	64.7	355.1	355.1	9	2.8	43.8	87.6	8.6	41	206.2	Sum of resinpi and hco3pi
751	44.21	-122.2566	7.5	2500	888	FOREST		5	104.6	175.7	728.44	1.6211	8.0367	7.02022253	0.94663938				9.8	10.2	4.2	16.7	103	51.9	307	307	10.2	9.8	26.5	103	4.2	16.7	163.1	Sum of resinpi and hco3pi
759	44.21	-122.2566	7.5	2500	888	FOREST		5	92.1	184.1	757.798	1.65321	8.13303	5.13827977	0.64879016				12.1	5.1	2.3	10.3	162.2	50.6	383.2	383.2	5.1	12.1	22.3	162.2	2.3	10.3	191.2	Sum of resinpi and hco3pi
1757	44.21	-122.2566	7.5	2500	888	FOREST		5	75.3	100.4	691.743		8.40826	4.39301894	0.49594453				8.5	6.3			162.2	75.6	327.1	327.1	6.3	8.5		162.2				Sum of resinpi and hco3pi
1026	42.267	-76.467	22	1000	402	FOREST		5					5.9	57.6	3.65	15.78082192	11.7	10.2	15.8		16.4	108.6	54.2	121.6	451.5	451.5	21.9	15.8	124.4	54.2	16.4	108.6	234.7
1031	41.833	-73.75	21.8	980	163	FOREST		5					6	42.1	3.55	11.85915493	9	7.6	8.9		16.1	83.7	46.5	130.5	415.5	415.5	16.6	8.9	92.6	46.5	16.1	83.7	243.7
1278	-41.273	173.14	12.4	1121	66	FOREST	sandy soil	15	50	50	900	1.489710094	5.4	4.7	0.3	15.66666667	0.3	0	8.1		0	21.9	0.4	5.6	36.3	36.3	0.3	8.1	30	0.4	0	21.9	5.6
823	-41.273	173.14	12.4	1121	66	FOREST	sandy soil	5	50	50	900	1.444911676	5.4	7.2	0.5	14.4	1.2	0	8.7		6.8	19.7	1.7	9.8	47.9	47.9	1.2	8.7	28.4	1.7	6.8	19.7	9.8
1279	-41.273	173.14	12.4	1121	66	FOREST	sandy soil	25	50	50	900	1.497021304	5.4	4.3	0.5	8.6	0.2	0	8.2		0	19.5	0.1	0.8	28.8	28.8	0.2	8.2	27.7	0.1	0	19.5	0.8
1329	-41.273	173.14	12.4	1121	66	FOREST	sandy soil	45	50	50	900	1.51919687	5.4	3.1	0.2	15.5	0.2	0	8.2		0	19.3	0	5.4	33.1	33.1	0.2	8.2	27.5	0	0	19.3	5.4
830	-41.273	173.14	12.4	1121	66	FOREST	sandy soil	70	50	50	900	1.549337132	5.4	1.5	0.2	7.5	0.1	0	7.7		0	16.3	0.2	11.1	35.4	35.4	0.1	7.7	24	0.2	0	16.3	11.1
479	4.517	13.267	23.5	1450	685	SAVAN		10	122.0225	726.635	151.345	0.95	6.81	43.8				14	4		25	170	119	300	877.1	877.1	14	4	174	119	25	170	545.1
482	4.517	13.267	23.5	1450	685	SAVAN		10	96.475	698.5	205.025	1.13	8.57	41.1				13	8		26	71	170	363	801.8	801.8	13	8	79	170	26	71	513.8
472	4.517	13.267	23.5	1450	685	SAVAN		10	96.475	698.5	205.025	1.13	8.4	39.5				13	8		21	56	151	310	686.1	686.1	13	8	64	151	21	56	437.1
476	4.517	13.267	23.5	1450	676	FOREST		10	97.245	668.695	234.055	0.94	6.12	76.5				18	17		27	356	50	393	1107.5	1107.5	18	17	373	50	27	356	639.5
475	4.517	13.267	23.5	1450	676	FOREST		10	122.0225	726.635	151.345	0.95	7.5	43.8				14	5		25	177	125	379	917.5	917.5	14	5	182	125	25	177	571.5
474	4.517	13.267	23.5	1450	676	FOREST		10	96.475	698.5	205.025	1.13	8.39	34.8				15	8		23	62	130	332	749.7	749.7	15	8	70	130	23	62	511.7
1175	41.57	-92.07	9.3	894	246	FOREST		7	370	560	80	0.21	3.8	174.8	11.16	15.66308244	132.4	85.6	346.1		417	1118.3	293.8	274.8	2966	2966	218	346.1	1464.4	293.8	417	1118.3	572.9
671	41.57	-92.07	9.3	894	246	PERMANENT		5	240	320	440	0.65	3.57	174	9.62	18.08731809	70.1	43.6	330.5		43.8	569.5	61.3	92.2	1375	1375	113.6	330.5	900	61.3	43.8	569.5	256.3
1628	41.57	-92.07	9.3	894	246	PERMANENT		11	270	330	400	0.28	4.03	149	6.9	21.5942029	35.2	23.4	118.2		76.2	342.8	35.2	76.2	929	929	58.6	118.2	460.9	35.2	76.2	342.8	298.2
1079	41.57	-92.07	9.3	894	246	FOREST		7	60	190	750	0.53	3.52	96.5	3.8	25.39473684	14.9	4.3	33.2		2.6	73.2	3.1	18.7	196	196	19.2	33.2	106.4	3.1	2.6	73.2	64.8
1096	29.546	101.955	-3.5	1092	4221	GRASSLAND		5					6.1	55.6	3.7	15.02702703	7.3	8.6	9.1		12.7	74.4	34	107.3	362.4	362.4	15.9	9.1	83.5	34	12.7	74.4	216.4
1157	29.548	101.964	-3.5	1092	4015	SHRUBLAND		5					5.8	42.45	3.65	11.63013699	9	6.9	15.5		15.9	84.8	43.6	125.8	410.5	410.5	15.9	15.5	100.3	43.6	15.9	84.8	234.9
1180	29.555	101.97	-3.5	1092	3715	FOREST		90	68.25	591.98	339.77	1.35	8.73	10.4				4	2		4	12	290	114	570.9	570.9	4	2	14	290	4	12	258.9
1149	29.575	101.988	-3.5	1092	3317	FOREST		90	68.25	591.98	339.77	1.35	8.7	9.4				2	2		4	10	357	109	680	680	2	2	12	357	4	10	305
1099	29.589	102.025	8.4	965	2777	FOREST		4	240	460	300	0.54	3.36	126	7.2	17.5	61.5	22.7	262.3		61.5	369.2	29.1	64.8	1017	1017	84.2	262.3	631.6	29.2	61.5	369.2	210.5
1172	29.6	102.046	8.4	965	2361	FOREST		90	68.25	591.98	339.77	1.35	8.68	10.8				2	2		5	16	334	105	635.8	635.8	2	2	18	334	5	16	276.8
835	-38.317	144.7	14.3	750	14	GRASSLAND	entisol	15				0.638663455	5.7	79.2	6.121	12.94	10.9	27.7									38.6
1445	-38.317	144.7	14.3	750	14	FOREST	entisol	15				0.705308502	5.5	69.7	5.877	11.86	6.7	27									33.7
639	-42.5	-74	9.4	2750	700	FOREST	Mollisol	15	253	711	36	1.152971874	5.6	26	2.4	10.83333333	18	11	119		41	188	62	171	643	643	29	119	307	62	41	188	204
675	-42.5	-74	9.4	2750	700	FOREST	Alfisol	15	138	848	14	1.396525751	5.2	10	0.99	10.1010101	9	8	21		56	95	47	174	439	439	17	21	116	47	56	95	202
1566	-42.5	-74	9.4	2750	500	FOREST	Alfisol	15	149	815	36	1.298885558	5.7	16	1.6	10	20	17	43		65	79	75	182	509	509	37	43	122	75	65	79	208
632	-42.5	-74	9.4	2750	500	FOREST	Aridisol	15	108	422	470	1.330544692	7.3	14	1.1	12.72727273	47	12	6		30	32	203	107	447	447	59	6	38	203	30	32	117
701	-7.583	-40.333	24	830	723	SAVAN		5	144	181	675		4.5	31.7	1	31.7	2.2	4.2	5.1		16.1	11.1	0.6	8.8	76.6	76.6	6.4	5.1	16.2	0.6	16.1	11.1	37.3
995	8.717	-83.617	25.7	4027	159	GRASSLAND		5	87.9	150.6	776.147	1.40907	7.01835	15.86936606	1.42919563				3	23.9	6.4	63.5	46.4	34	286.6	286.6	23.9	3	66.5	46.4	6.4	63.5	143.4	Sum of resinpi and hco3pi
1025	8.717	-83.617	25.7	4027	159	FOREST		5	35.6	69	886.239	1.54771	6.66055	9.40587205	0.8495382				5.6	6.3	7.3	57.1	23.2	22.4	222.1	222.1	6.3	5.6	62.6	23.2	7.3	57.1	122.8	Sum of resinpi and hco3pi
1563	8.717	-83.617	25.7	4027	159	GRASSLAND		5	43.9	69	853.211	1.53853	7.16972	6.46548218	0.63607197				0.4	6.9	4.1	45.5	30.9	19.2	193	193	6.9	0.4	45.9	30.9	4.1	45.5	105.2	Sum of resinpi and hco3pi
769	8.717	-83.617	25.7	4027	159	FOREST		5	85.8	129.7	768.807	1.63945	7.65138	5.68301448	0.60469931				6.9	7.8	4.7	25	64.4	34	188	188	7.8	6.9	31.9	64.4	4.7	25	79.2	Sum of resinpi and hco3pi
801	-3.267	-54.933	25.5	1898	144	GRASSLAND		50	94.615	571.73	333.655	1.21	6.62	17.7				1	8		24	167	38	338	754.2	754.2	1	8	175	38	24	167	516.2
825	-3.267	-54.933	25.5	1898	144	GRASSLAND		50	87.25	775.54	137.21	1.06	7.51	4.8				2	2		23	40	284	137	698.7	698.7	2	2	42	284	23	40	347.7
1418	42.586	-8.13	11.9	1345	900	SHRUBLAND		27.5	220	510	270		7.1	9.8	1.1		5.6	4.6	8.1		13.1	73.7	127.3	253	505	505	10.1	8.1	81.8	127.3	13.1	73.7	272.7
1324	42.586	-8.13	11.9	1345	800	FOREST		5					6.99	38.3	3.2		2.2	7.2	7.3		14.5	67.9	124.3	188.9	415.9	415.9	9.4	7.3	75.2	124.3	14.5	67.9	192.5
1257	42.586	-8.13	11.9	1345	600	FOREST		5					6.32	43.2	3.5		2.3	8	8.8		15.8	82.4	222.4	194.4	538.6	538.6	10.3	8.8	91.2	222.4	15.8	82.4	198.9
1315	42.586	-8.13	11.9	1345	550	FOREST		28	420	200	380		8	7.3	0.9		4.1	2.4	8.3		1.2	11.2	365.2	195.6	591	591	6.5	8.3	19.5	365.2	1.2	11.2	198.6
1415	42.586	-8.13	11.9	1345	500	SHRUBLAND		22.5	350	530	120		6.5	12.1	1.3		14.1	8.2	14.7		19.4	61.1	197.2	258.3	587	587	22.3	14.7	75.7	197.2	19.4	61.1	272.4
1335	42.586	-8.13	11.9	1345	500	FOREST		28.5	240	480	280		6.4	13.6	1.3		6.2	7.2	8.2		7.7	60	176.5	236.5	513	513	13.3	8.2	68.2	176.5	7.7	60	247.3
957	40.03	72.65	-0.1	900	3000	GRASSLAND	volcanic	7.5	100	250	650	0.379393714	6.4	136	7.8	17.43589744			79	57	209	316	218	240	1119	1119	57	79	395	218	209	316	240	Sum of resinpi and hco3pi
997	40.03	72.65	-0.1	900	3000	FOREST	volcanic	7.5	100	250	650	0.667060944	6.1	75	3.3	22.72727273			37	16	164	154	168	84	623	623	16	37	191	168	164	154	84	Sum of resinpi and hco3pi
367	42.77	-4.33	10	1017	956	FOREST		21	230	500	270		6.1	12.4	1.1		5.7	6.7	15.5		10.3	87.6	147.3	184.9	515	515	12.4	15.5	103	147.3	10.3	87.6	242.1
394	42.77	-4.33	10	1017	956	SHRUBLAND		17.5	220	280	500		7.3	9.8	0.9		3.9	8.3	6.4		7.4	72	142.1	236.7	490	490	12.3	6.4	78.4	142.1	7.4	72	249.9
381	42.77	-4.33	10	1017	956	SHRUBLAND		20	440	390	170		6.6	10.8	1.3		6.1	3.1	11		8.6	42.8	236.8	297.4	612	612	9.2	11	53.9	236.8	8.6	42.8	303.6
385	42.77	-4.33	10	1017	956	SHRUBLAND		18	260	350	390		8	8.8	1		4.6	2.3	5.7		0.6	11.5	361	185.7	573	573	6.9	5.7	17.2	361	0.6	11.5	187.4
399	42.77	-4.33	10	1017	956	FOREST		20	190	280	530		8	7.3	0.9		4.1	2.6	5.1		1.5	11.3	302.8	184.5	514	514	6.7	5.1	16.5	302.8	1.5	11.3	186.6
1836	18.467	-99.017	24.5	851	930	FOREST		5					3.71	68.5	5.7		4.9	13.4	16.7		42.4	124.7	1.4	215.2	465.2	465.2	18.3	16.7	141.3	1.4	42.4	124.7	261.8
1710	36.48	-5.2	15	730	1350	FOREST		10	220	480	300		6.6	36.7	3.1		13.1	10.6	27.7		19.3	167.4	164.4	339.5	763.3	763.3	23.6	27.7	195.1	164.4	19.3	167.4	361
1717	36.72	-4.97	15	731	1170	FOREST		9.5	210	380	410		7.4	26	2.3		17.1	14.6	11.4		16.5	117.3	142.7	295.4	633.4	633.4	31.7	11.4	128.7	142.7	16.5	117.3	313.8
386	-35.12	141.98	16.3	325	107	SHRUBLAND	entisol	15				0.576705483	5.4	89.3	6.275	14.23	7.9	14.8									22.7
728	47.2	133.17	3	575	54	WETLAND		5										3.8	247		4.3	440	254	2760	3709.1	3709.1	3.8	247	687	254	4.3	440	2760
1013	47.75	133.52	3	575	52	WETLAND		5					6.25	45.95	2.85	16.12280702	8.4	8.1	7.8		11.6	106	45.3	108.5	424.8	424.8	16.5	7.8	113.8	45.3	11.6	106	237.7
717	47.75	133.52	3	575	52	WETLAND		5					6.1	45.65	2.7	16.90740741	7.2	7.2	4.8		11.4	85.4	37.1	107.2	349.5	349.5	14.4	4.8	90.2	37.1	11.4	85.4	196.5
715	47.78	133.62	3	575	52	WETLAND		5					5.86	30.94	1.72	17.98837209	28.8	7.2	20.9		28.1	65.3	31.3	358.6	530.2	530.2	36	20.9	86.2	31.3	28.1	65.3	348.6
478	47.78	133.62	3	575	52	WETLAND		5					5.98	23.74	1.41	16.83687943	14.4	6.3	13.5		19.1	54.4	31	380.1	518.8	518.8	20.7	13.5	67.9	31	19.1	54.4	380.1
772	45.15	121.933	5	400	191	WETLAND		5					4.06	53.4	4.2		1.5	10.5	18.4		35.9	94.5	1.3	359.7	544.3	544.3	11.9	18.4	112.8	1.3	35.9	94.5	382.4
837	44.383	124.817	5	400	180	WETLAND		5					3.98	114.7	7.5		0.8	16.1	18.9		39.8	132.1	2.4	291	542.1	542.1	16.8	18.9	151	2.4	39.8	132.1	332.2
822	45	122.333	5	400	168	WETLAND	Acrisols	15	114.3	98	787.7	1.36473373	4.65	11.9	1.2	10.08	3.5	3.5	5.3		15.8	18.3	1.2	70.5	118.1	118.1	7	5.3	23.5	1.2	15.8	18.3	70.5
1423	44.8	123.683	5	400	148	WETLAND		5					5.01	37.9	3.2		0.7	5.9	8.1		28.5	95.8	1.5	231.1	379.5	379.5	6.6	8.1	103.9	1.5	28.5	95.8	239
1094	42.033	128.433	-2	850	1280	WETLAND		9					5.3	120			8.5	23.3	95.5		137.9	722.5	39.3			2157	31.8	95.5	818	39.3	137.9	722.5	1129.9
1067	42.033	128.433	-2	850	1280	WETLAND		9					4.7	120			22.3	39.3	128.4		152.8	668.4	25.5			2028	61.5	128.4	796.8	25.5	152.8	668.4	991.4
1635	42.033	128.433	-2	850	1280	WETLAND	volcanic	7.5	100	250	650	0.362017727	6	142	6.5	21.84615385			76	50	149	343	145	240	1003	1003	50	76	419	145	149	343	240	Sum of resinpi and hco3pi
670	42.033	128.433	-2	850	1280	WETLAND	vertisol	10				1.34	5.8		5.9	14		101	25		113	340	91		885	885	260	25	365	91	113	340	56
1027	42.033	128.433	-2	850	1280	WETLAND	vertisol	10				1.57	6.2		7.7	12.519786		109	149		133	255	115		1017	1017	266	149	404	115	133	255	99	First extracted with water
722	42.033	128.433	-2	850	1280	WETLAND	INCE	2.5				0.835618304	5.3	54.08	4.076	13.26790972	8.8	24.1	36		257	230		297	856	856	32.9	36	266		257	230
1065	42.033	128.433	-2	850	1280	WETLAND	INCE	7.5				0.880734199	5.3	49.367	3.841	12.85264254	5.6	17.4	26.3		130	230		228	640	640	23	26.3	256.3		130	230
1098	42.033	128.433	-2	850	1280	WETLAND	Lithic Dystrudepts	13				0.534906284	4.1	97	5.5	17.63636364		16.1	59.3		29.3	226.6	1.3				17.4	59.3	285.9	1.3	29.3	226.6
311	42.033	128.433	-2	850	1280	WETLAND	Lithic Dystrudepts	24.5				1.098690472	4.1	30.1	1.4	21.5		16.1	59.3		29.3	226.6	1.3				17.4	59.3	285.9	1.3	29.3	226.6
1627	42.033	128.433	-2	850	1280	WETLAND	Lithic Dystrudepts	2.5				0.381820311	3.8	135.2	8	16.9		16.1	59.3		29.3	226.6	1.3				17.4	59.3	285.9	1.3	29.3	226.6
1633	42.033	128.433	-2	850	1280	WETLAND	volcanic	7.5	100	250	650	0.578424962	5.7	89	4.5	19.77777778			37	14	114	218	136	143	662	662	14	37	255	136	114	218	143	Sum of resinpi and hco3pi
1024	42.033	128.433	-2	850	1280	WETLAND	Lithic Dystrudepts	11.5				1.198931387	3.8	22.7	1	22.7		6.6	31.8		81.1	202.2	2.7				8.1	31.8	234	2.7	81.1	202.2
714	42.033	128.433	-2	850	1280	WETLAND	Lithic Dystrudepts	50				1.37801905	4.3	11.1	0.9	12.33333333		5.4	31.7		56.1	196.2	1.2				6.3	31.7	227.9	1.2	56.1	196.2
674	42.033	128.433	-2	850	1280	WETLAND	volcanic	7.5	100	250	650	0.884371136	6	49	2.8	17.5			19	8	139	177	219	91	653	653	8	19	196	219	139	177	90	Sum of resinpi and hco3pi
1357	42.033	128.433	-2	850	1280	WETLAND	volcanic	7.5	100	250	650	0.674066517	7.1	74	4.1	18.04878049			15	27	162	173	229	114	720	720	27	15	188	229	162	173	114	Sum of resinpi and hco3pi
713	42.033	128.433	-2	850	1280	WETLAND	Lithic Dystrudepts	15.5				0.196962543	3.2	264.7	10	26.47		109.2	76.9		134.1	170.6	48.1				214.5	76.9	247.5	48.1	134.1	170.6
948	42.033	128.433	-2	850	1280	WETLAND	Lithic Dystrudepts	35				1.498855375	4.5	4.2	0.3	14		5.1	27.9		18.3	166.7	0.6				6.2	27.9	194.6	0.6	18.3	166.7
1011	42.033	128.433	-2	850	1280	WETLAND	INCE	15				0.902140215	5.3	47.233	3.541	13.33888732	4.1	12	19.6		132	151		220	540	540	16.1	19.6	170.6		132	151
292	42.033	128.433	-2	850	1280	WETLAND	Lithic Dystrudepts	4.5				1.446674308	3.5	7.1	0.5	14.2		15.6	28.9		25.7	143.1	1.8				50.7	28.9	172	1.8	25.7	143.1
352	42.033	128.433	-2	850	1280	WETLAND	volcanic	7.5	100	250	650	0.710570875	6.2	69	3.1	22.25806452			14	13	34	136	146	151	494	494	13	14	150	146	34	136	151	Sum of resinpi and hco3pi
1164	42.033	128.433	-2	850	1280	WETLAND	INCE	5				0.12	4.6	371.5	10.2	36.4	66.5	15.2	69.2		26.8	121	9.2	36.2	413	413	81.7	69.2	190.2	9.2	26.8	121	105.1
335	42.033	128.433	-2	850	1280	WETLAND	INCE	25				1.57	5.2				11.1	4.3	33.6		28.5	108	9.3	34.2	266	266	15.4	33.6	141.6	9.3	28.5	108	71.2
1112	42.033	128.433	-2	850	1280	WETLAND	Lithic Dystrudepts	1				1.297325258	3.5	16.1	0.8	20.125		114.9	68.2		140.5	98.8	48.3				223.5	68.2	167	48.3	140.5	98.8
720	42.033	128.433	-2	850	1280	WETLAND	INCE	5				0.13	4.9	310.2769231	7.5	41.4	96.3	10.6	46.3		11.2	89.7	3.1	29.5	357	357	106.9	46.3	136	3.1	11.2	89.7	29.5
1638	42.033	128.433	-2	850	1280	WETLAND	INCE	25				1.57	5.2				23.1	6.9	31.5		25.6	79.3	1	74	286	286	30	31.5	110.8	1	25.6	79.3	118.6
723	42.033	128.433	-2	850	1280	WETLAND	entic mollisol	15	100	250	650	1.03769277	7.7	35	2.058823529	17	5.4	12.8	7.6		17.8	45.3	75.2	429	593.1	593.1	18.2	7.6	52.9	75.2	17.8	45.3	429
716	42.033	128.433	-2	850	1280	WETLAND	entic mollisol	15	100	250	650	1.099978456	7.9	30	1.764705882	17	6.5	17.2	11.3		17.2	40.6	91.1	222	405.9	405.9	23.7	11.3	51.9	91.1	17.2	40.6	222
719	42.033	128.433	-2	850	1280	WETLAND	sandy regosol	15	100	250	650	1.152971874	7.9	26	1.529411765	17	7.4	14.4	11.9		12.2	35.5	84.8	229	395.2	395.2	21.8	11.9	47.4	84.8	12.2	35.5	229
1625	42.033	128.433	-2	850	1280	WETLAND	sandy regosol	15	50	50	900	1.459080579	8	6.4	0.484297322	17	4.8	9.6	6		10.6	4.6	76.2	13	124.8	124.8	14.4	6	10.6	76.2	10.6	4.6	13
1069	42.033	128.433	-2	850	1280	WETLAND	Ultisol	3.5	310	310	380	1.509912726	4.5	3.6	0.4	9.9					25.2		5.2	68.2	186.7	186.7			63.9	5.2	25.2				P contents not usabl
1631	42.033	128.433	-2	850	1280	WETLAND		2.5									144.7				552.5		40	490.1	1230	1230	147.5			40	552.5
1080	42.033	128.433	-2	850	1280	WETLAND		2.5									72.6				395.9		37.4	292	799.8	799.8	74.5			37.4	395.9
1845	36.417	-116.05	16.3	138	3495	FOREST		10						70					8.4		27	113		58	206.4	206.4		8.4	121.4		27	113		First extracted with HCO3
1844	36.417	-116.05	16.3	138	3495	GRASSLAND		10						36					5.8	1.6	26	52		220	305.4	305.4	1.6	5.8	57.8		26	52		First extracted with HCO3
1814	32.133	-81.383	19	1235	20	FOREST		9	400	240	360		7.7	14.9	1.6		20.3	10.7	7.9		11.8	38.9	209.4	255.6	563	563	31	7.9	46.7	209.4	11.8	38.9	264.1
1778	-3.85	-41.08	28	640	713	PERMANENT	Alisols	15	97.9	127.1	775	1.281839263	4.47	17.1	1.3	12.7	5	5.2	9.6		9.8	22.6	0.7	88	140.8	140.8	10.2	9.6	32.2	0.7	9.8	22.6	88.1
1808	-3.85	-41.08	28	640	713	PERMANENT	Acrisols	15	462	296.2	241.8	1.368041422	3.96	11.7	0.7	16.1	4.4	1.2	3.4		10.8	8.3	1.1	85.7	115	115	5.6	3.4	11.7	1.1	10.8	8.3	85.7
974	-20.5	-42.5	18	1500	1000	FOREST		7.5	270	540	190		6	17.4	1.8		33.6	18.1	33		38	120.6	127.1	226.8	623.4	623.4	51.7	33	153.6	127.1	38	120.6	252.9
1189	40.15	116.717	11.5	625	31	FOREST		70	50.26	603.33	346.41	1.36	8.71	13.1				1	1		10	22	315	109	611.7	611.7	1	1	23	315	10	22	262.7
1071	40.15	116.717	11.5	625	31	FOREST		70	50.26	603.33	346.41	1.36	8.58	11.5				4	1		6	18	324	117	655.4	655.4	4	1	19	324	6	18	302.4
1194	40.15	116.717	11.5	625	31	FOREST		70	50.26	603.33	346.41	1.36	8.74	11.5				2	1		7	18	281	87	557.2	557.2	2	1	19	281	7	18	248.2
1327	37.47	121.43	12.1	552	51	SHRUBLAND		50	59.87	563.58	376.55	1.36	8.63	14.8				5	0		13	35	216	130	556.5	556.5	5		35	216	13	35	287.5
1134	37.47	121.43	12.1	552	51	FOREST		50	59.87	563.58	376.55	1.36	8.64	15.7				4	0		13	24	283	114	613.9	613.9	4		24	283	13	24	289.9
416	37.47	121.4333333	12.1	627	51	FOREST		50	59.87	563.58	376.55	1.36	8.66	14.2				2	0		13	18	186	101	459.9	459.9	2		18	186	13	18	240.9
1043	37.79003056	119.061025	12.1	552		WETLAND		30	66.41	557.485	376.105	1.32	8.59	18				4	0		18	26	265	91	573.8	573.8	4		26	265	18	26	260.8
1162	9.1	-79.842	26.1	2600	48	FOREST		6	220	460	320		6.3	28.9	2.6		20.9	16.1	37.7		26.5	144.5	157.1	270.2	697.3	697.3	37	37.7	182.2	157.1	26.5	144.5	294.6
1207	9.1	-79.842	26.1	2600	48	FOREST		7.5	340	380	280		6.6	14.8	1.6		19.4	9.7	16.5		19.4	67.3	156.8	370.2	670	670	29.1	16.5	83.8	156.8	19.4	67.3	381
1367	29.3	-82.2	20.7	1354	34	PERMANENT		7.5	273				7.4	84.5	7.5		23.6	20.5	14.7		15.1	175	140.4	72.1	698.5	698.5	44.1	14.7	189.7	140.4	15.1	175	309.2
1411	29.3	-82.2	20.7	1354	34	PERMANENT		7.5									14.3	12.5	9		17	155.9	196.6	72.7	739.7	739.7	26.8	9	164.9	196.6	17	155.9	334.4
1343	29.3	-82.2	20.7	1354	34	PERMANENT		6	220	470	310		6.6	26.7	2.5		25.1	15.2	21.1		23.1	110.9	169	276.5	660	660	40.3	21.1	132	169	23.1	110.9	295.7
1301	29.3	-82.2	20.7	1354	34	PERMANENT		5	180	310	510		7.7	14.2	1.5		8.4	11.2	5.1		11.2	65.2	192.8	256.3	562.6	562.6	19.7	5.1	70.3	192.8	11.2	65.2	268.6
1276	29.3	-82.2	20.7	1354	34	PERMANENT		4	240	360	400		7.6	17.7	1.9		20.3	13.2	7.5		15.5	62	190.6	253.7	574.2	574.2	33.5	7.5	69.5	190.6	15.5	62	265.2
393	37.7724	119.16	12.25	580	1	WETLAND	Humic Cambisol	2					4.6	149				14.7	77.8		168.2	794.7	134.7	57.5	1247.5	1247.5	14.7	77.8	872.5	134.7	168.2	794.7	57.5
412	37.7724	119.16	12.25	580	1	WETLAND	drained percolation mire	5					4.9	373	34	10.97058824	55	35	280		56	617	328	937	2543	2543	90	280	897	328	56	617	1172
403	37.7724	119.16	12.25	580	1	WETLAND	rewetted forest peatland	10					5.1	340	28	12.14285714	38	39	200		76	530	319	749	2072	2072	77	200	730	319	76	530	870
448	37.7724	119.16	12.25	580	1	WETLAND	rewetted coastal influenced peatland	5					3.9	314	18	17.44444444	47	50	212		16	403	75	581	1448	1448	97	212	615	75	16	403	645
402	37.7724	119.16	12.25	580	1	WETLAND	drained forest peatland	5					4.2	164	12	13.66666667	37	14	213		14	399	15	278	1022	1022	51	213	612	15	14	399	330
438	37.7724	119.16	12.25	580	1	WETLAND	drained coastal influenced peatland	5					3.8	217	16	13.5625	33	34	289		11	326	46	383	1165	1165	67	289	615	46	11	326	426
457	37.7724	119.16	12.25	580	1	WETLAND	rewetted percolation mire	10					5.4	311	26	11.96153846	27	14	59		13	234	114	498	1057	1057	41	59	293	114	13	234	596
395	37.7724	119.16	12.25	580	1	WETLAND		10	77.005	552.44	370.555	1.24	8.46	42.2				8	1		31	64	233	139	661.9	661.9	8	1	65	233	31	64	324.9
436	37.7724	119.16	12.25	580	1	WETLAND		10	77.005	552.44	370.555	1.24	8.46	39.4				12	1		26	54	249	140	647.9	647.9	12	1	55	249	26	54	305.9
449	37.7724	119.16	12.25	580	1	WETLAND		10	77.005	552.44	370.555	1.24	8.63	28.3				8	1		21	39	314	134	685.3	685.3	8	1	40	314	21	39	302.3
452	37.7724	119.16	12.25	580	1	WETLAND		30	66.41	557.485	376.105	1.32	8.57	21.8				5	0		15	35	233	174	621.6	621.6	5		35	233	15	35	333.6
404	37.7724	119.16	12.25	580	1	WETLAND		30	66.41	557.485	376.105	1.32	8.62	19.6				9	0		18	29	219	157	615.3	615.3	9		29	219	18	29	340.3
972	32.87955556	102.6111111	2.416666735	704	3486	GRASSLAND	oxisol	5				1.57	4.9			11.85249768	0	83.2			89.3		1.8	39.7	350.5	350.5	83.2			1.8	89.3
1100	36.81666667	111.9833333	6.2	680	2337	FOREST	Haplorthods	40	200	400	400	1.57	5.2				12	2			45		45	67			14		67	45	45
264	24.51556111	121.5936417	10	3200	2078	FOREST	paleustox	15				1.363083279	5.2	12	0.76	15.78947368	0.8	5.9	5.2		13.1	22.2	1.7	75.5	123	123	6.7	5.2	27.4	1.7	13.1	22.2	75.5
241	35.53805556	-111.8669444	11	325	2073	FOREST	Alisols	15	326.4	271.7	401.9	1.224889916	4.49	20.9	2.1	10.06	3.8	6.6	14.3		24.3	43.9	1	57.7	151.6	151.6	10.4	14.3	58.2	1	24.3	43.9	57
541	36.5	112	10.8	600	2050	FOREST	INCE	5				1.107743526	4.3	29.4	1.3	22.61538462		64.7	38		250.3	120			652.8	652.8	64.7	38	158		250.3	120			cf. Davis-&-Lang_199
1144	36.5	112	10.8	600	2043	FOREST	INCE	5				1.176388448	5	24.3	1.9	12.78947368		29	46.2		138.6	220.2			584.5	584.5	29	46.2	266.4		138.6	220.2			cf. Davis-&-Lang_199
255	24.51556111	121.5936417	10	3200	2021	FOREST		5	630	220	150	1.6	5.2				11.4	23.3	26.7		13.6	73.2	15.3	66.7	274.6	274.6	34.7	26.7	99.9	15.3	13.6	73.2	111.1
265	35.39111111	-111.1411111	11	338	2003	FOREST		10						62					7.2	0.2	19	54		132	212.4	212.4	0.2	7.2	61.2		19	54		First extracted with HCO3
263	24.51556111	121.5936417	10	3200	1960	FOREST	fluvisols	5				1.34	5.6			14.8	15.6	28.1	15.6		34.3	57.7	6.2	113.9	312	312	43.7	15.6	73.3	6.2	34.3	57.7	154.4
238	35.24611111	-111.4588889	11	352	1941	FOREST	Alisols	15	306.6	276.1	417.3	1.180577696	4.37	24	2.2	10.83	4.6	5	10.9		18.7	34.3	0.8	88	162.2	162.2	9.6	10.9	45.2	0.8	18.7	34.3	89.2
237	35.39388889	-111.4238889	12	328	1905	FOREST	Alisols	15	289.1	296.2	414.7	1.21616585	4.77	21.5	2.2	9.82	5	4.4	10.9		17.5	33	1.1	87.4	159.4	159.4	9.5	10.9	43.9	1.1	17.5	33	87.4
250	24.51556111	121.5936417	10	3200	1870	FOREST	haplic alisol	5				1.34	6.5			14	3.7	18.7	3.7		3.7	74.8	15	74.8	374	374	22.4	3.7	78.5	15	3.7	74.8	254.3
1708	24.51556111	121.5936417	10	3200	1860	FOREST	cambisol	15	398.660134	385.2614739	216.0783922	0.698616326	5.74	70.6	6.6	10.62	16.4	11.5	22.2		48.7	175.3	1.1	252.8	528	528	27.9	22.2	197.5	1.1	48.7	175.3	252.8
258	24.51556111	121.5936417	10	3200	1858	FOREST	acrisol	5				1.34	5.1			17	10	10	20		159.8	39.9	20	79.9	1997	1997	20	20	59.9	20	159.8	39.9	1737.4
248	24.51556111	121.5936417	10	3200	1855	FOREST	cambisol	5				1.57	6.6			12.409689		2.1	2.1		29.3	104.5		121.2	418	418	2.1	2.1	106.6		29.3	104.5
739	25.71388889	118.11	15.3		1600	FOREST		2.5				0.165116279	5.8	400	23.05349289	14.6	109	16	85		26	148	19	103	632	632	125	85	233	19	26	148	229
848	27.96666667	-15.6	13.98	541.38	1433.33	FOREST		7.5	117.26	203.88	678.86	1.032	4.172	61.8052	1.185	52.15628692	2.794225024	3.83388181	6.215429503		20.69087835	10.50276467	2.651001187	119.5833113	165.9738728	165.9738728	6.628106834	6.215429503	16.71819418	2.651001187	20.69087835	10.50276467	119.5833113
1655	28.26861111	-16.60555556	16.3	396.3	1325	FOREST		7.5	608.68	391.32	0	0.854	4.396	51.9468	1.5118	34.3608943	4.011918283	4.533849923	10.87980295		21.27020879	21.63300545	0.238683668	141.980084	204.1916688	204.1916688	8.545768206	10.87980295	32.5128084	0.238683668	21.27020879	21.63300545	141.980084
1235	25.69916667	118.1119444	17.15		1300	FOREST		2.5				0.164358819	5.8	410	23.62689725	14.6	168	63	241		46	485	139	228	1522	1522	231	241	726	139	46	485	380
894	28.26861111	-16.60555556	13.77	706.43	1291.67	FOREST		7.5	377.28	212.99	409.71	0.726	4.484	85.4252	1.9966	42.78533507	3.245366569	5.288352235	6.06631691		24.11722792	8.409598207	0	136.4732734	178.0121084	178.0121084	8.533718804	6.06631691	14.47591512	0	24.11722792	8.409598207	136.4732734
325	-37.8077	-73.0135	14.1	1084	1239	SHRUBLAND	Ultisol	15	136	309	555	1.330544692	5.4	14	0.8	17.5	6	6	11		37	55	4	89	230	230	12	11	66	4	37	55	111
306	-37.809	-73.0138	14.1	1084	1219	SHRUBLAND	Mollisol	15	328	642	30	1.03769277	6.1	35	2.7	12.96296296	27	14	68		41	156	48	262	642	642	41	68	224	48	41	156	288
897	28.66666667	-17.86666667	14.53	633.23	1183.33	FOREST		7.5	149.68	137.32	713.02	1.016	4.706	44.892	0.8832	50.82880435	2.843224519	3.836543606	5.224627555		10.51380987	8.256960414	2.480010649	89.08836556	122.2435422	122.2435422	6.679768125	5.224627555	13.48158797	2.480010649	10.51380987	8.256960414	89.08836556
1740	42.76	-4.88	8.9	848	1180	FOREST	Eutric Vertisol	2					7.2	84				13.6	13		89.9	208.6	348	162.4	835.4	835.4	13.6	13	221.6	348	89.9	208.6	162.3
1742	42.77	-4.79	8.8	943	1171	FOREST	Gleysol	2					5.2	113				30	44.5		62	436.4	61.7	20.7	655.2	655.2	30	44.5	480.8	61.7	62	436.4	20.7
1752	42.74	-4.79	9.3	877	1153	FOREST	Rendzic Leptosol	2					6.3	88				7.9	25		67	416.3	400.5	134.4	1051.1	1051.1	7.9	25	441.3	400.5	67	416.3	134.4
1750	42.73	-4.89	9.3	791	1149	FOREST	Andisol	15	307	490	203	1.166680236	7.1	25	2.5	10	145	54	14		140	67	480	327	1261	1261	199	14	81	480	140	67	361
1522	27.96666667	-15.6	16.53	356.93	1141.67	FOREST		7.5	700.78	296.69	2.54	0.668	4.54	53.5028	1.5402	34.73756655	3.716086328	5.044415007	12.14981954		20.65347869	35.83430213	5.856958678	271.7663722	355.0214325	355.0214325	8.760501335	12.14981954	47.98412167	5.856958678	20.65347869	35.83430213	271.7663722
1525	48.5408	8.3528	5.5	1800	1100	GRASSLAND	Mollisol	5				1.57	5.5			19.67602728	10.3	6.3	16.3		92.3			184.7	293.7	293.7	16.7	16.3	16.3		92.3
1743	42.69	-4.86	9.4	777	1095	FOREST	sandy soil	15	50	50	900	1.537957041	5.4	2.1	0.3	7	0.2	0.2	8.1		0	22.2	0.2	19.2	50.1	50.1	0.4	8.1	30.3	0.2	0	22.2	19.2
1734	42.66	-4.8	9.8	730	1080	FOREST	Andisol	15	353.6463537	455.5444555	190.8091908	1.298885558	6.5	16	1.3	12.30769231	12	5	8		19	62	179	213	514	514	17	8	70	179	19	62	229
1761	42.68	-4.94	9.6	736	1080	FOREST		5	140	70	790	1.408448784	6.1	9.3	0.5	18.6		2.5	4.7		6.2	25	4.5	56.2	99.1	99.1	2.5	4.7	29.7	4.5	6.2	25	56.2
1746	42.65	-4.87	9.6	718	1080	FOREST	sandy soil	25	50	50	900	1.532301978	5.4	2.4	0.3	8	0.2	0	8.4		0	24.3	0.2	9.7	42.8	42.8	0.2	8.4	32.7	0.2	0	24.3	9.7
1728	42.69	-4.89	9.4	762	1080	FOREST		5					7.66	5.69			4.9	2.4	3.4		2.1	4.9	9.6	13.2	40.4	40.4	7.3	3.4	8.2	9.6	2.1	4.9	13.2
1729	42.69	-4.89	9.4	769	1078	FOREST		5					7.66	5.69			2.4	1.6	2.8		1.6	6.2	9.4	14.6	38.6	38.6	4	2.8	9	9.4	1.6	6.2	14.6
1737	42.65	-4.74	9.7	709	1075	FOREST	vertisol2	15	671	279	50	1.314606694	6.4	15	1.2	12.5	33	14	9		52	44	174	296	639	639	47	9	53	174	52	44	313
1718	42.69	-4.89	9.4	766	1070	FOREST		5					7.91	5.25			9.3	12.3	9.6		2.4	3.8	103.9	17.1	158.4	158.4	21.6	9.6	13.4	103.9	2.4	3.8	17.1
1739	42.65	-4.75	9.7	706	1069	FOREST	sandy soil	110	50	50	900	1.570445148	5.4	0.4	0.1		0.1	0	7.4		0	15.2	0.1	17.2	40	40	0.1	7.4	22.6	0.1	0	15.2	17.2
1741	42.65	-4.95	9.9	727	1068	FOREST	leptosol	7.5				1.396525751	9.5	10	0.5	20		17.4	2.1		2.9	1.2	179.3	2.5	228.4	228.4	26.3	2.1	3.3	179.3	2.9	1.2	16.6
1751	42.66	-4.95	9.9	727	1062	FOREST	gypsosol	7.5				1.346702543	8.6	13	0.84	15.47619048		1.9	1.5		2.2	3.7	38.5	1.4	87.3	87.3	1.9	1.5	5.2	38.5	2.2	3.7	39.5
273	48.976008	12.879879	4.5	1299	1023	FOREST	cambisol	15	40	50	910	1.034089574	3.8	35.3	0.948924731	37.2	1.8	2.3	12.2		3.9	2.7	4.5	29.4	68.9	68.9	4.1	12.2	14.9	4.5	3.9	2.7	41.6
1715	42.6	-4.75	9.7	660	1017	FOREST		5					4					1.7	9.4		27.3	60	23.3	492.2	640.1	640.1	3.5	9.4	69.4	23.3	27.3	60	516.6
1725	42.63	-4.93	9.8	700	995	FOREST	eutric regosol	15	50.99490051	259.7740226	689.2310769	1.500691961	7.91	4.1	1	4.1	4.4	7.2	1.4		9.8	2.5	96				11.5	1.4	3.9	96	9.8	2.5
1731	42.55	-4.73	9.2	611	981	FOREST	sandy soil	60	50	50	900	1.566583629	5.4	0.6	0.1	6	0.1	0	7.8		0	17.6	0	10	35.5	35.5	0.1	7.8	25.4	0	0	17.6	10
1755	42.58	-4.53	10.3	597	958	FOREST	sandy soil	5	50	50	900	1.462647136	5.4	6.2	0.4	15.5	1.2	0	9.1		0	26.4	2.9	27.2	66.8	66.8	1.2	9.1	35.5	2.9	0	26.4	27.2
1722	42.6	-4.57	10.2	607	938	FOREST	alfisol	15	550.4495505	245.7542458	203.7962038	1.283378333	6.4	17	1.6	10.625	11	4	13		38	59	6	257	414	414	15	13	72	6	38	59	283
1723	42.58	-4.55	10.4	627	931	FOREST	sandy soil	135	50	50	900	1.570445148	5.4	0.4	0.2		0.1	0	0		0	15.3	0	9.1	24.5	24.5	0.1		15.3	0	0	15.3	9.1
1724	42.59	-4.57	10.3	608	928	FOREST	vertisol2	15	707.2927073	242.7572428	49.95004995	1.363083279	6.7	12	1	12	12	3	6		13	31	57	228	357	357	15	6	37	57	13	31	235
1732	42.6	-4.58	10.4	610	926	FOREST	alfisol	15	654	146	200	1.268082108	6.4	18	1.7	10.58823529	8	4	13		41	80	4	237	417	417	12	13	93	4	41	80	267
283	48.03333333	8.6	6.8	1749	840	FOREST	cambisol	15	80	170	750	1.139450035	4	27	1.097560976	24.6	3	6.7	15.9		27	23.2	22.1	36.2	220.6	220.6	9.7	15.9	39.1	22.1	27	23.2	123.1
276	50.60722222	10.77222222	5.5	1200	810	FOREST	podzol	30	50	50	900	1.57	5.5					12	0		16	37	8	8	98	98	12		37	8	16	37	25
1498	50.60433333	10.67	5.5	1200	810	FOREST	cambisol	15	40	120	840	0.961744799	3.9	41.6	1.777777778	23.4	2.7	2	27		27.9	35	3.6	25.6	176.7	176.7	4.7	27	62	3.6	27.9	35	78.8
1526	48.68265833	9.114936111	5.75	900	810	GRASSLAND	Spodosol	5				1.57	3.8			19.71923514	27.2	20.1	33.5		96.3			123	300.1	300.1	47.3	33.5	33.5		96.3
271	50.58333333	10.53333333	5.8	1031	809	FOREST	andosol	15	170	790	40	0.403891364	3.5	128.3	5.194331984	24.7	5.8	8.3	41.4		31.9	338.7	10.3	277.9	823	823	14.1	41.4	380.1	10.3	31.9	338.7	386.6
268	50.35201667	9.929036111	5.8	1031	809	FOREST	cambisol	15	150	700	150	1.241071485	4.7	19.8	0.98019802	20.2	2.4	3.8	13.6		23.8	18.3	22.8	88.6	240	240	6.2	13.6	31.9	22.8	23.8	18.3	155.3
1090	48.70878056	9.370852778	6.25	900	760	GRASSLAND	Spodosol	5				1.57	4.21			19.71923514	26.7	19.8	9.9		41.5			76.9	174.9	174.9	46.5	9.9	9.9		41.5
343	-32.9573	-71.0643	14.9	436	743	SHRUBLAND		5					4.4	76.3	4.9		1.3	7.1	9.9		22.6	63.8	3.4	271.4	404.5	404.5	8.4	9.9	73.7	3.4	22.6	63.8	296.4
1084	48.56111111	8.221388889	6.25	1900	740	GRASSLAND	Spodosol	5				1.57	3.8			19.71923514	24.2	17.8	27.7		93.7			113.5	276.9	276.9	42	27.7	27.7		93.7
364	-32.9559	-71.0635	14.9	436	730	SHRUBLAND		5					3.67	110.9	5.8		65	19.7	19.8		20.5	57.4	2.6	240.8	457.5	457.5	84.7	19.8	77.2	2.6	20.5	57.4	272.6
460	-29.7612	-71.1656	16.1	87	690	SHRUBLAND		5					4.34	57.7	2.4		1.7	3.6	1.7		15.6	16.3	0	120.2	156.2	156.2	5.3	1.7	18.1	0	15.6	16.3	117.2
421	-29.7574	-71.1664	16.1	87	682	SHRUBLAND	INCE	20	50	50	900	0.97	5.2	31.9	1.9								22.7			500.2				22.7				Resin Pi not reported
1269	41.85	124.9	4.7	775	650	FOREST	INCE	5				0.667060944	4.4	75	2.5	30		10.8	67.5		170	286.9			672.6	672.6	10.8	67.5	354.4		170	286.9			cf. Davis-&-Lang_199
807	48.615	9.538611111	7.75	900	560	GRASSLAND	Mollisol	5				1.57	4.9			19.67602728	5.7	1.9	20		62.3			221.2	291.1	291.1	7.7	20	20		62.3
893	-23.25333333	-47.4725	20.2	1262	550	GRASSLAND		5					7.98	8.35			3.5	4.6	4.7		3.5	1.5	97.5	16.5	131.7	131.7	8.1	4.7	6.3	97.5	3.5	1.5	16.5
1205	41.85	124.9	4.7	775	525	FOREST	INCE	5				0.667060944	4.4	75	3.7	20.27027027		10.4	90.6		151.2	362.1			771.2	771.2	10.4	90.6	452.7		151.2	362.1			cf. Davis-&-Lang_199
895	-10.15289167	-55.530425	25.9	2628	380	GRASSLAND		50	87.25	775.54	137.21	1.06	7.36	8				7	2		23	62	203	131	591.4	591.4	7	2	64	203	23	62	294.4
1360	26.15	117.45	19.5	1700	375	FOREST	cambic arenosol	10	91.76225235	163.7122002	744.5255475	1.223430921	5.5	21	1.909090909	11	15.8	7.8	32.9		45	146	60.8		793.6	793.6	23.6	32.9	178.9	60.8	45	146	485.5
459	-26.1093	-70.5491	18.1	10	343	SHRUBLAND		10						69					4	0.3	22	54		82	162.3	162.3	0.3	4	58		22	54		First extracted with HCO3
323	-26.1102	-70.5493	18.1	10	330	SHRUBLAND		10						28					3.1		20	54		131	208.1	208.1		3.1	57.1		20	54		First extracted with HCO3
1373	26.33194444	117.6147222	19.1	1750	300	FOREST	cambic arenosol	10	100.2132196	122.6012793	777.1855011	1.025739486	4.3	36	2.769230769	13	178.6	84.3	46.2		184.8	170.5	40.3		1109.8	1109.8	262.9	46.2	216.7	40.3	184.8	170.5	405.2
1524	48.25555556	7.811944444	8.25	900	275	GRASSLAND	Spodosol	5				1.57	3.63			19.71923514	28	20.5	21.3		58.1			101.4	229.3	229.3	48.5	21.3	21.3		58.1
243	37.46767	-120.36948	16.8833331	462	224	FOREST	spod & ulti (NB: pro	20	50	50	900	1.56	5.2	17.4	0.9								1.4			205.1			95	1.4				Resin Pi not reported
376	39.08333333	-86.45	11.6	1200	200	FOREST		1.5									99				57.3	147.6	176.4	71	710.9	710.9				176.4	57.3	147.6
417	39.08333333	-86.45	11.6	1200	200	FOREST		1.5									32.5				72.2	143.7	97.6	63.3	628.5	628.5				97.6	72.2	143.7
377	39.08333333	-86.45	11.6	1200	200	FOREST		1.5									93.6				60.7	121	135.9	61	599.2	599.2				135.9	60.7	121
388	39.08333333	-86.45	11.6	1200	200	FOREST		8	220				3.5	13	1.1		1.1	4.5	27.6		11.5	49.5	0.7	83.6	178.5	178.5	5.6	27.6	77.1	0.7	11.5	49.5	83.6
1485	30.799825	108.3232	18.2	1053	175	GRASSLAND		32.5				0.179501762	5.8	310			16	19	43		12	257	7	62	481	481	35	43	300	7	12	257	127
1488	30.799825	108.3232	18.2	1053	165	GRASSLAND		27.5				0.194317784	5.8	270			22	16	178		34	327	52	105	831	831	38	178	505	52	34	327	202
1487	30.799825	108.3232	18.2	1053	155	GRASSLAND		27.5				0.185901178	5.8	290			10	10	54		23	141	17	192	520	520	20	54	195	17	23	141	265
1702	30.23333333	119.7	15.8	1420	150	FOREST		5					7.98	8.35			3.5	9.1	7.4		11.6	3.8	70.9	18.3	124.5	124.5	12.6	7.4	11.2	70.9	11.6	3.8	18.3
1701	30.23333333	119.7	15.8	1420	150	FOREST		5					7.91	5.25			4.4	13	0.2		0.7	2.6	104.7	16.5	142	142	17.4	0.2	2.8	104.7	0.7	2.6	16.5
1486	30.799825	108.3232	18.2	1053	145	GRASSLAND		27.5				0.160924104	5.8	490			13	12	44		9	307	6	162	643	643	25	44	351	6	9	307	252
1489	30.799825	108.3232	18.2	1053	140	GRASSLAND		27.5				0.20538743	5.8	250			10	38	56		16	293	63	131	666	666	48	56	349	63	16	293	190
401	53.38333333	10.6	8	779	115	FOREST	cambisol	15	220	240	540	0.921033233	5.2	45.4	3.57480315	12.7	25.6	37.1	63.7		109.1	68.5	167.5	288.3	850.3	850.3	62.7	63.7	132.2	167.5	109.1	68.5	378.5
359	52.83938056	10.267325	8	779	115	FOREST	cambisol	15	60	390	550	0.800250141	3.9	58	2.367346939	24.5	3.6	3.6	55.1		12.8	22.3	7.4	149.4	299.5	299.5	7.2	55.1	77.4	7.4	12.8	22.3	194.2
1308	31.51	119	16	1036.9	100	FOREST		30	250	560	190		6.9	3.6	0.4		8.9	8	4.4		23.9	11.5	192.3	187.8	443	443	16.8	4.4	16	192.3	23.9	11.5	194
262	37.52449	-120.45434	16.30416652	400	94	FOREST		56	345	304	351		4.82	11.2				5.2	17.5		97.5	119	5.1	196	441.2	441.2	6.1	17.5	136.5	5.1	97.5	119	196	First extracted by KCl
1297	41.85	124.9	4.7	775	62	FOREST	INCE	5				0.719710333	4.8	67.8	3.6	18.83333333		11.1	66		162.3	458.6			845.3	845.3	11.1	66	524.6		162.3	458.6			cf. Davis-&-Lang_199
240	37.62072	-120.61555	16.29583331	393	57	FOREST	spod & ulti (NB: pro	20	50	50	900	1.51	5.2	10.8	0.5								1.1			209.7			76.3	1.1				Resin Pi not reported
239	37.48854	-120.52946	15.97916646	371	56	FOREST	ultisol	20	50	50	900	1.38	5.2	23.6	1								2.6			240.9			145	2.6				Resin Pi not reported
901	-30.08944444	-51.65222222	19.3	1398	46	GRASSLAND		5	191	231	578		4.7	49.76	1.6	31.1	4.2	6.1	15.8		24.4	40.4	1.7	6	146.4	146.4	10.3	15.8	56.2	1.7	24.4	40.4	53.8
1006	54.1349	12.5127	8.1	571	39	WETLAND	Mollisol	5				1.57	4.7			19.67602728	15.9	12.5	14.3		144.9			199.9	373.2	373.2	28.5	14.3	14.3		144.9
942	54.1271	12.4853	8.1	571	10	WETLAND	alfi (USDA)	2.5	200	400	400	1.19750793	6.15	22.8	1.9	12		52	36		65	58	105	202	518	518	52	36	94	105	65	58	202
242	37.52861	-120.40639	16.47083337	422	9	FOREST	spod & ulti (NB: pro	20	50	50	900	1.4	5.2	16	0.6								1.6			229.5			81.6	1.6				Resin Pi not reported
939	54.1316	12.6289	8.2	568	2.25	WETLAND	alfi (USDA)	1.5	200	400	400	0.921033233	5.98	45.4	2.1	21.61904762		26	49		40	83	91	143	432	432	26	49	132	91	40	83	143
1003	54.1011	12.7395	8.2	522	1.25	WETLAND	alfi (USDA)	2	200	400	400	0.653334465	6.3	77	3.6	21.38888889		117	59		81	133	187	253	830	830	117	59	192	187	81	133	253
969	54.1576	13.3893	8.2	557	0.45	WETLAND	alfi (USDA)	1.5	200	400	400	0.971701432	6.24	40.7	1.9	21.42105263		29	31		38	57	97	206	458	458	29	31	88	97	38	57	206
984	54.1578	13.3859	8.2	557	0.25	WETLAND	Mollisol	5				1.57	4.66			19.67602728	9.6	10.5	5.1		96.3			269.5	385.9	385.9	20.1	5.1	5.1		96.3
1492	23.2	112.5	21	1927		FOREST		7.5				0.165116279	5.8	400	23.05349289	14.6	83	67	236		63	807	23	393	1951	1951	150	236	1043	23	63	807	672
1491	23.2	112.5	21	1927		FOREST		7.5				0.16262023	5.8	440	25.34711033	14.6	48	26	225		31	629	188	216	1502	1502	74	225	854	188	31	629	355
1049	37.79330278	119.0998333	12	580		WETLAND		5					5.22	96.4037123				107.2	199		189.4	613.1	6.6	365.8	1550.1	1550.1	138.9	199	812.1	6.6	189.4	613.1	403.1
289	31.04410556	110.3127028	16.43333328	1177		WETLAND		12.5				0.16262023	5.8	440	25.34711033	14.6	30	21	173		23	599	14	409	1468	1468	51	173	772	14	23	599	608
1287	54.47541667	13.57266667	8.220833362	569		GRASSLAND	INCE	15	182.8171828	351.6483517	465.5344655	1.03	5.83	30.09	2.5533	11.78474915		20.4	82.4		152.9	560.7	207.7	191.6	1785.5	1785.5	20.4	82.4	643.1	207.7	152.9	560.7	761.4
1426	54.10495833	13.82283889	8.404166689	615		GRASSLAND	INCE	15	102	451	447	0.855	4.12	44.07	2.658	16.58013544		19.4	75.6		342.3	526	231.6	130.3	1550.8	1550.8	19.4	75.6	601.6	231.6	342.3	526	355.9
1063	37.79330278	119.0998333	12	580		WETLAND		5					5.23	66.58932715				67.3	104.9		122.4	502	13.9	317.3	1189.6	1189.6	93.2	104.9	606.9	13.9	122.4	502	353.3
1117	37.79330278	119.0998333	12	580		WETLAND		5					5.21	61.13689095				53.2	106		81.9	443.2	11.3	213.5	975.8	975.8	74	106	549.2	11.3	81.9	443.2	259.4
1363	54.10495833	13.82283889	8.404166689	615		GRASSLAND	Spodosol	7.5				1.57	4.25				337.1	22.3	195.7		19.8	406.8	20.2	182.8	1184.7	1184.7	359.4	195.7	602.5	20.2	19.8	406.8	182.8
277	30.42188056	108.187425	18.0375	1286		WETLAND		22.5				0.160924104	5.8	490			17	10	122		12	405	6	277	992	992	27	122	527	6	12	405	420
280	31.06077222	109.8772389	17.04166676	1211		WETLAND		17.5				0.16262023	5.8	440	25.34711033	14.6	23	12	142		18	398	15	354	1080	1080	35	142	540	15	18	398	472
282	30.82454444	108.409875	17.48749991	1276		WETLAND		17.5				0.182482632	5.8	300	17.3194493	14.6	35	19	114		42	377	35	83	805	805	54	114	491	35	42	377	183
266	37.77899	35.81092	10.84166667	599		FOREST	INCE	5				0.701580442	4.6	70.2	3.6	19.5		21.3	59		220.1	376.6			815.5	815.5	21.3	59	435.6		220.1	376.6			cf. Davis-&-Lang_199
1075	37.79330278	119.0998333	12	580		WETLAND		5					5.31	60.84686775				45.2	131.5		96.3	370.9	3.8	189.7	883	883	52.5	131.5	502.4	3.8	96.3	370.9	228.1
1062	24.58333333	121.4	12.5	1850		FOREST	Alfisol	2.5				1.57	6				196	68.1	76.3		51.6	362.7	72.8	347.5	1175	1175	264.1	76.3	439	72.8	51.7	362.7	347.5
1490	23.2	112.5	21	1927		FOREST		7.5				0.174636081	5.8	330	19.03966238	14.6	155	40	148		56	356	17	137	1044	1044	195	148	504	17	56	356	272
1328	54.07066667	13.89735	8.412499954	617		GRASSLAND	andosol	15	150	770	80	0.783778909	3.9	59.9	4.24822695	14.1	29	45.5	95		257	343.3	221.8	467.4	1798.4	1798.4	74.5	95	438.3	221.8	257	343.3	807.4
291	29.26461944	106.3362861	18.3416668	1111		WETLAND		22.5				0.168123673	5.8	370			15	33	52		11	341	27	172	710	710	48	52	393	27	11	341	231
1256	54.56310833	13.51221944	8.266666689	548		GRASSLAND	andosol	15	190	610	200	0.828978913	4.9	54.8	4.566666667	12	9.4	17.1	104.5		143.9	335.3	205.3	799.9	1778.2	1778.2	26.5	104.5	439.8	205.3	143.9	335.3	963.5
275	29.75065	107.4060056	18.09166661	1199		WETLAND		17.5				0.160703368	5.8	500	28.78753648	14.6	20	10	102		16	320	6	255	865	865	30	102	422	6	16	320	391
278	29.73428056	107.3681222	17.61249983	1207		WETLAND		22.5				0.27970698	5.8	180			10	12	137		23	306	82	63	704	704	22	137	443	82	23	306	134
712	-28.2	153.1	16.3	1553		FOREST		2.5				0.182482632	5.8	300	17.3194493	14.6	68	55	123		48	306	63	154	938	938	123	123	429	63	48	306	275
290	29.89131667	107.75325	17.88749997	1234		WETLAND		12.5				0.174636081	5.8	330	19.03966238	14.6	83	31	155		50	289	10	168	913	913	114	155	444	10	50	289	295
287	30.92878889	108.7550667	17.39583324	1273		WETLAND		17.5				0.166981178	5.8	380	21.90668418	14.6	24	23	118		21	278	7	182	746	746	47	118	396	7	21	278	275
279	31.02795833	109.5117056	17.34999999	1249		WETLAND		12.5				0.165116279	5.8	400	23.05349289	14.6	97	41	132		58	244	19	104	805	805	138	132	376	19	58	244	214
1140	36.51666667	112.0166667	8.7	625		FOREST	high-country yellow	5	150	650	200	1.57	5.7	83.2	4	16.52025		13	90.5		152	244	29.8	45.8	575.1	575.1	13	90.5	334.5	29.8	152	244	45.8		P-tot calculated
1150	37.79330278	119.0998333	12	580		WETLAND		5					5.59	55.51044084				31.8	99.1		50.2	239.8	4.3	247.2	713.7	713.7	41.5	99.1	338.9	4.3	50.2	239.8	278.7
281	30.92583333	110.8131639	16.59166675	1121		WETLAND		22.5				0.16943392	5.8	360			17	9	94		12	220	13	249	700	700	26	94	314	13	12	220	335
1553	-2	-53.5	27.3	183		FOREST		30	106.15	632.39	261.465	0.97	6.34	34.8				5	13		26	209	26	439	904	904	5	13	222	26	26	209	625
1053	37.79330278	119.0998333	12	580		WETLAND		15	213	606	181		4.1	63.4	3.3	19.2	73	12	21		124	177	162		635	635	85	21	198	162	124	177	66
696	-26.78333333	150.8833333	19.1	676		FOREST		5.5	399	387	214		4.64	33.2			1.2	24.5	27.3		106	171	8.7	149	501	501	25.7	27.3	198.3	8.7	106	171	162.3
1148	19.77472778	109.8163694	24.33333309	1725		FOREST	cambic arenosol	10	91.95402299	153.6050157	754.4409613	1.208950375	5.7	22	2.2	10	42.8	53.6	165.2		334.8	170.5	109.4		1112.9	1112.9	96.4	165.2	335.7	109.4	334.8	170.5	236.5
1160	36.51666667	112.0166667	8.7	625		FOREST	high-country yellow	5	150	650	200	1.57	5.7	61.1	3	16.52025		18	50.7		240	166	40	78.8	593.5	593.5	18	50.7	216.7	40	240	166	78.8		P-tot calculated
1484	38.21666667	109.7	8.9	400		DESERT		37.5	393	429	178		5.24	16.2				3.9	27.4		50.8	153	2.3	144	382.3	382.3	4.8	27.4	180.4	2.3	50.8	153	144	First extracted by KCl
1237	52.91558889	13.74045	8.670833344	616		GRASSLAND	Haplorthod	7.5				0.46848639	4.01	111.2	6.59429546	16.86306	12	15	48		38	149	11	161	435	435	27	48	197	11	38	149	161
1271	54.56310833	13.51221944	8.266666689	548		GRASSLAND	ortstein aquic Haplo	7.5	100	250	650	0.42704747	5.4	121.7	6.75	18.02962963		16	88		113	147	151	362	878	878	17	88	235	151	113	147	363
1493	25.7	118.2	17.5	1850		FOREST		2.5				0.164358819	5.8	410	23.62689725	14.6	82	21	92		20	142	22	92	594	594	103	92	234	22	20	142	215
668	-28.2	153.1	16.3	1553		GRASSLAND		7.5				0.16180051	5.8	460	26.49391905	14.6	90	24	108		20	140	22	108	639	639	114	108	248	22	20	140	235
1179	36.51666667	112.0166667	8.7	625		FOREST	high-country yellow	5	150	650	200	1.57	5.7	60.3	2.3	16.52025		22.1	49.2		216	137	35.7	55.7	515.7	515.7	22.1	49.2	186.2	35.7	216	137	55.7		P-tot calculated
1822	25.4025	101.4716667	16	846		FOREST		5	430	81	490	1.1	5.1	22	1.6	13.75	38	31.6	82.2		290.9	135.9	31.6	34.8	961	961	69.6	82.2	218.1	31.6	290.9	135.9	350.9
1199	36.51666667	112.0166667	8.7	625		FOREST	high-country yellow	5	150	650	200	1.57	5.7	75.5	3	16.52025		9.9	45.7		93	133	6.8	57.6	346	346	9.9	45.7	178.7	6.8	93	133	57.6		P-tot calculated
1551	-2	-53.5	27.3	183		FOREST		30	96.63	789.19	114.18	1	7.22	13.6				5	2		26	125	150	129	605.3	605.3	5	2	127	150	26	125	297.3
1477	24.44166667	102.7027778	14.6	925		FOREST	Ultisol	2.5				1.408448784	5.6	9.3	0.650584586	14	26	23	30		120	116	84	228	627	627	49	30	146	84	120	116	228
572	-26.65	151.75	18.1	774		FOREST		6	407	348	245		3.65	263			12.8	56.9	116		139	108	3.4	188	638	638	69.7	116	224	3.4	139	108	201.9
1420	54.17043333	12.3408	8.295833183	613		GRASSLAND	Oxyaquic Hapludalf	2.5	170	130	700	1.57	6.047619048			17.9769	40	23.4	49.8		119.5	107.2	65.7	135.1	540.7	540.7	63.4	49.8	157	65.8	119.5	107.2	135.1
1480	38.21666667	109.7	8.9	400		DESERT		36	612	361	27		4.32	12.5				3.4	11.1		40.1	106	2.4	157	321.2	321.2	4.6	11.1	117.1	2.4	40.1	106	157	First extracted by KCl
249	-27.50093889	-50.08827222	15.9	1400		FOREST	oxisol	7.5				1.169444518	4.71	24.8	1.42	17.46478873		6.7	10.9		41.5	101.2		108	388.3	388.3	6.7	10.9	112.1		41.5	101.2		First extracted with HCO3
1483	38.21666667	109.7	8.9	400		DESERT		38.5	522	316	162		4.5	18.1				11.7	19.9		86.9	101	2.1	181	403.6	403.6	12.7	19.9	120.9	2.1	86.9	101	181	First extracted by KCl
1145	37.79330278	119.0998333	12	580		WETLAND		5					5.94	36.72	3.08	11.92207792	12.2	3	14.2		23.6	98.3	31.3	349.3	637.5	637.5	15.3	14.2	112.6	31.3	23.6	98.3	454.8
1769	50.50416667	6.304166667	7	1220		FOREST	INCE	2.5				1.292657163	6.3	16.4	1.171428571	14	17	28	46		113	96	60	160	520	520	45	46	142	60	113	96	160
1504	50.60433333	10.67	5.5	1200		FOREST	cambisol	15	140	680	180	0.797620832	7.1	58.3	3.689873418	15.8	9.6	10.1	87.7		31.7	93.4	21.5	269.9	619.2	619.2	19.7	87.7	181.1	21.5	31.7	93.4	364
1481	38.21666667	109.7	8.9	400		DESERT		33.5	563	276	161		3.81	9.2				3.1	10.9		42.1	92.9	2.2	147	299.1	299.1	4	10.9	103.8	2.2	42.1	92.9	147	First extracted by KCl
1815	25.4025	101.4716667	16	846		FOREST		5	360	84	550	1.2	4.6	52	3.5	14.85714286	37.8	25.2	39.1		382.6	89.4	86.6	30.7	849	849	63	39.1	128.5	86.6	382.6	89.4	188.3
1298	54.47541667	13.57266667	8.220833362	569		GRASSLAND	Oxyaquic Hapludalf	20				1.57	6				5.8	3.5	40.3		61.2	87.2	75.3	99.7	372.9	372.9	9.2	40.3	127.5	75.3	61.2	87.2	99.7
1556	-19.33333333	-44.33333333	20.70833337	1316		SAVAN		5	264	285	451		4.9	40.8	2	20.4	5.4	10.1	22.5		42.3	84.7	3.6	10.7	280.8	280.8	15.5	22.5	107.2	3.6	42.3	84.7	112.2
1354	54.07066667	13.89735	8.412499954	617		GRASSLAND	Oxyaquic Hapludalf	10				1.57	6			17.9769	8.1	6	34.6		67.9	84.1	79.4	90.3	370.5	370.5	14.2	34.6	118.7	79.4	68	84.1	90.3
253	-27.49997778	-50.05717778	15.9	1400		FOREST	Luvisol	3.5	114	266	620	1.3	6.4	2.5	0.260669622	17	14.5	10	12.8		37.8	82.6	80.3	147.4	385.3	385.3	24.5	12.8	95.4	80.3	37.8	82.6	147.3
1419	54.36265	13.7159	8.274999964	586		GRASSLAND	luvisol	15	240	680	80	1.26504793	6	18.2	1.596491228	11.4	29.4	33.2	17.3		91.2	74.6	86.6	288.4	680.9	680.9	62.6	17.3	91.9	86.6	91.2	74.6	349.7
1501	50.60433333	10.67	5.5	1200		FOREST	cambisol	15	90	270	640	1.366386443	4.8	11.8	0.951612903	12.4	23.5	19.9	21		54.5	74.4	39.6	119.9	412.2	412.2	43.4	21	95.4	39.6	54.5	74.4	180.1
1801	19.3	109.6333333	22.7	1940		FOREST		1.5									41.9				41.1	69.9	80.6	41.8	708.2	708.2				80.6	41.1	69.9
254	-27.49997778	-50.05717778	15.9	1400		FOREST	Luvisol	4	97	304	599	1.4	6.4	1.4	0.197595142	17	14.3	10.8	9.2		38.2	69.8	58.5	145.7	346.5	346.5	25.1	9.2	79	58.5	38.2	69.8	145.7
1554	-19.33333333	-44.33333333	20.70833337	1316		SAVAN		10						20	1.7	11.76470588	2.2	4.5	32.1		47.5	67.1	5.9	241.7	401	401	6.7	32.1	99.2	5.9	47.5	67.1	241.7
1552	-19.33333333	-44.33333333	20.70833337	1316		SAVAN		30						18	1.6	11.25	1.1	4.2	27		48.3	63.2	6.2	226	376.1	376.1	5.3	27	90.2	6.2	48.3	63.2	226
683	30.58333333	30.58333333	15	1490		FOREST		10						44					5.4	0.1	11	63		13	92.5	92.5	0.1	5.4	68.4		11	63		First extracted with HCO3
1592	-15.28901111	39.06095556	24.50416668	1106		FOREST		10	193				3.3	11			2.5	6.4	17.9		47.2	62	6.2	142.3	310.1	262.9	8.9	17.9	79.9	6.2	47.2	62	120.7
252	-27.49997778	-50.05717778	15.9	1400		FOREST	Latosol	6	215	199	586	1.5	5.9	0.9	0.168924924	17	10.3	7.7	5.5		37.1	60.4	32.1	109	262.1	262.1	18	5.5	65.9	32.1	37.1	60.4	109
259	-27.49997778	-50.05717778	15.9	1400		FOREST	Luvisol	4	130	310	560	1.3	6.4	1.6	0.209063229	17	16.7	10.9	10.5		35.6	60	69.9	129.6	332.3	332.3	27.6	10.5	70.5	69.9	35.6	60	128.7
742	-14.78374167	39.22716667	24.3708334	1079		FOREST		10	100				4.7	8.7			6.9	7	26.7		52.2	59.2	3.6	108.7	289.8	289.8	13.9	26.7	85.9	3.6	52.2	59.2	134.2
1591	-15.28901111	39.06095556	24.50416668	1106		GRASSLAND		10	100				4.7	10.4			8.5	12.9	23.6		53.5	59.1	3.1	98.3	282.3	282.3	21.4	23.6	82.7	3.1	53.5	59.1	121.6
1816	25.4025	101.4716667	16	846		SHRUBLAND		5	370	52	580	1.1	4.7	28	1.9	14.73684211	45.5	21.1	58.2		293.2	58.1	55.5	10.6	803	803	66.6	58.2	116.2	55.5	293.2	58.1	271.5
1388	54.36265	13.7159	8.274999964	586		GRASSLAND	luvisol	15	170	710	120	1.083371515	5.5	31.3	2.698275862	11.6	29.2	36.5	44.5		108	56	73.1	213.1	682.4	682.4	65.7	44.5	100.5	73.1	108	56	334.7
1476	24.44166667	102.7027778	14.6	925		FOREST		5	510	180	310	0.86	7.4	22	1.8	12.22222222	54.2	36.3	94		92.3	51.1	23.1	47.8	501	501	90.5	94	145.1	23.1	92.3	51.1	150.1
1313	54.17043333	12.3408	8.295833183	613		GRASSLAND	ortstein aquic Haplo	7.5	100	250	650	0.897402131	5.4	47.7	2.32	20.56034483		79	40		477	49	217	285	1149	1149	81	40	89	217	477	49	287
603	-26.65	151.75	18.1	774		FOREST		7.5	558.11	438.23	3.68	0.906	4.042	135.3006	3.762	35.96507177	6.229778923	13.03412623	28.09239916		75.967056	47.20682875	4.665200359	382.9717292	558.1671187	558.1671187	19.26390516	28.09239916	75.29922791	4.665200359	75.967056	47.20682875	382.9717292
796	24.58333333	121.4	12.5	1850		FOREST	Alfisol	6	73	362	565	1.57	4.9			17.6376	5.5	5.9	17.5		20.4	37.1	52.1	65.6	204	204	11.4	17.5	54.6	52.1	20.4	37.1	65.6
1665	-15.28901111	39.06095556	24.50416668	1106		GRASSLAND		10	167				4.6	12.2			3.4	4.4	19.1		45	33.8	3.4	81.9	204.3	204.3	7.8	19.1	52.9	3.4	45	33.8	95.2
808	24.58333333	121.4	12.5	1850		FOREST	Alfisol	4	106	633	261	1.57	4.9			17.6376	4.6	4.8	14.2		19.2	33.1	35.1	107.1	218	218	9.4	14.2	47.3	35.1	19.2	33.1	107.2
331						FOREST		5						33.4					12.2	5.1	17.6	33		83.3	151	151	5.1	12.2	45.2		17.6	33		Sum of resinpi and hco3pi
251	-27.50093889	-50.08827222	15.9	1400		FOREST	arenosol	15	50	50	900	1.51733495	5.9	3.2	0.18	17.77777778	5.5	6.6	10.7		17.5	31.3	11.6	21.9	135.4	135.4	12.1	10.7	42	11.6	17.5	31.3	52.3
630	-26.65	151.75	18.1	774		GRASSLAND		7.5	802.28	197.73	0	0.592	4.302	164.0286	4.2636	38.47185477	3.451160976	12.31609888	21.0233476		77.2598753	30.69665881	3.531861023	420.3871614	568.666164	568.666164	15.76725986	21.0233476	51.72000641	3.531861023	77.2598753	30.69665881	420.3871614
1249						FOREST	ferralsol	2.5				1.254493538	4.25	18.9	1.6		0.9	0.3	10.3		9.4	29.4	1.6	6.1	58	58	1.2	10.3	39.7	1.6	9.4	29.4	6.1
1252						FOREST	ferralsol	2.5				1.254493538	4.25	18.9	1.6		0.9	3.7	4.9		8.3	28.2	1.7	4.2	51.9	51.9	4.6	4.9	33.1	1.7	8.3	28.2	4.2
333						FOREST		5				1.05	3.73	28	2.2		12.8	6.3	5.7		17.6	25	68.2	129.5	265.1	265.1	19.1	5.7	30.7	68.2	17.6	25	129.5
1514	50.60433333	10.67	5.5	1200		FOREST	cambisol	15	120	280	600	0.891358981	3.9	48.3	1.88671875	25.6	2.6	6	21.6		27.6	24.4	28.3	78.8	260	260	8.6	21.6	46	28.3	27.6	24.4	149.5
1468	24.44166667	102.7027778	14.6	925		GRASSLAND	gleysol_HWSD	27.5	113	404	483	1.23368599	8.7	20.3	1.371621622	14.8	1.5	3.1	6.6		4.6	24	103.7	32.9	231.6	231.6	4.6	6.6	30.6	103.7	4.6	24	88.1
1169						FOREST		15	890	80	20		3.8	23.6	1.7		5	5	10.4		24.9	21.8	0.9	124.6	192.6	192.6	10	10.4	32.2	0.9	24.9	21.8	124.6
257	-27.49997778	-50.05717778	15.9	1400		FOREST		5				1.343453239	6	13.2	1.064859632	12.396	2.7	11.8	17.8		81	20.8				290.1	14.5	17.8	38.6		81	20.8
1054						FOREST		15						13.7					5.7	5.3	10.9	20.7		52.9	94.9	94.9	5.3	5.7	26.4		10.9	20.7		Sum of resinpi and hco3pi
246	-27.50093889	-50.08827222	15.9	1400		FOREST	haplic ferric lixiso	15	50	50	900	1.492447104	6.3	4.55	0.3	15.16666667	1.5	1.9	6.6		4.9	20	3.9	11.9	66	66	3.4	6.6	26.6	3.9	4.9	20	27.4
245	-27.50093889	-50.08827222	15.9	1400		FOREST		5				1.217614886	6	21.4	1.726363343	12.396	3.2	11	11.3		70.1	16.6				308.4	14.2	11.3	27.9		70.1	16.6
348						FOREST		35						6.7					2.4	4.4	8	16.3		38.3	70.5	70.5	4.4	2.4	18.7		8	16.3		Sum of resinpi and hco3pi
244	-27.50093889	-50.08827222	15.9	1400		FOREST		5				1.183380108	6	23.8	1.919974185	12.396	4.5	6.2	9.6		31.4	12.6				248.7	10.7	9.6	22.1		31.4	12.6
336						FOREST		55						5.7					2.1	2.8	6.7	11.2		35	57.7	57.7	2.8	2.1	13.3		6.7	11.2		Sum of resinpi and hco3pi
1482	38.21666667	109.7	8.9	400		DESERT		55	542	397	61		4.83	9.9				3.6	1.2		38.4	11.2	1.9	153	210.9	210.9	5.2	1.2	12.4	1.9	38.4	11.2	153	First extracted by KCl
1470	24.44166667	102.7027778	14.6	925		SHRUBLAND		5					7.46	8.22			2.8	4	6.1		15	10.3	62.8	26.9	127.9	127.9	6.8	6.1	16.4	62.8	15	10.3	26.9
1469	24.44166667	102.7027778	14.6	925		GRASSLAND		5					7.46	8.22			3.3	4.8	4.5		15.6	9.2	68.8	21.8	128	128	8.1	4.5	13.7	68.8	15.6	9.2	21.8
1478	25.4025	101.4716667	15.7	846		FOREST		5					7.89	12.59			5.9	11.2	6		7.6	8.5	153.4	16.8	209.4	209.4	17.1	6	14.5	153.4	7.6	8.5	16.8
1479	25.4025	101.4716667	15.7	846		SHRUBLAND		5					7.89	12.59			7.4	14	1.5		8.9	8.3	115.3	17.6	172.9	172.9	21.3	1.5	9.8	115.3	8.9	8.3	17.6
1475	25.4025	101.4716667	15.7	846		SHRUBLAND		5					8.03	5.84			2.9	5.7	1.7		2	8.2	107.8	28.4	156.6	156.6	8.6	1.7	9.8	107.8	2	8.2	28.4
445	-12.26666667	136.8166667	30	1457		FOREST		5					8.05	14.42			2.8	8	1.3		12.3	7.8	153.6	43.2	229	229	10.8	1.3	9.1	153.6	12.3	7.8	43.2
1265	-23.49027778	-48.41277778	20.6	1262		FOREST		5					7.8	10.86			13.6	16.8	5.2		5.1	7	87.2	11.2	146	146	30.4	5.2	12.1	87.2	5.1	7	11.2
1474	25.4025	101.4716667	15.7	846		GRASSLAND		5					6.18	8.64			1	1.7	9.7		5.5	6.9	85.4	22.9	133	133	2.7	9.7	16.5	85.4	5.5	6.9	22.9
1155						FOREST		15	660	100	230		3.8	16.4	1.2		1.8	3.6	5.9		16.3	6.8	1.4	43.3	79.1	79.1	5.4	5.9	12.7	1.4	16.3	6.8	43.3
1472	25.4025	101.4716667	15.7	846		FOREST		5					6.18	8.64			3.3	3.3	5		6.4	6	107.8	28	159.9	159.9	6.6	5	11	107.8	6.4	6	28
272	37.78544	30.97726	10.76666675	575		FOREST	Paleudult	62.5	250	460	290	1.61	4.73	2.34	0.32	7.3125		0	0.6		5.4	6		60.6	72.7	72.7	0	0.6	6.7		5.4	6
1471	25.4025	101.4716667	15.7	846		GRASSLAND		5					8.03	5.84			4	4.9	1.9		2.1	4.8	119	28.8	165.5	165.5	8.9	1.9	6.7	119	2.1	4.8	28.8
267	38.04347	34.79551	9.675000085	357		FOREST	Paleudult	87.5	210	500	290	1.7	5.1	1.44	0.23	6.260869565		0	0.4		5.6	4.6		51.1	61.7	61.7	0	0.4	5		5.6	4.6
1473	24.44166667	102.7027778	14.6	925		SHRUBLAND		5						8.43			5.6	6.7	7.5		4	3.9	87.5	19.2	134.3	134.3	12.3	7.5	11.4	87.5	4	3.9	19.2
1250	-23.10166667	-48.61583333	19.9	1308		FOREST		5					7.83	6.51			6.8	10.2	8.8		4.3	3.1	75.2	15.2	123	123	17	8.8	11.9	75.2	4.3	3.1	14.6
1386	26.18333333	117.4666667	19.4	1700		FOREST		5					7.8	10.86			7.5	7	5.9		2.5	1.7	75.1	14.4	114.1	114.1	14.5	5.9	7.5	75.1	2.5	1.7	14.4
1260	-22.88583333	-48.445	20.2	1302		FOREST		5					7.98	8.35			5.9	6.2	8.3		4.3	1.6	90.7	19.6	136.6	136.6	12.2	8.3	9.9	90.7	4.3	1.6	19.6
1334	-22.47388889	-48.98361111	21.6	1170		FOREST		5					7.83	6.51			6	8.8	7		3.7	1.2	62	11.8	100.5	100.5	14.8	7	8.3	62	3.7	1.2	11.8
1231	36.51666667	112.0166667	8.7	625		FOREST	dystochrept	1.25	150	650	200	1.57	4.4			50		30.2	69.2						619	619	34.1	69.2
247	27.9	86.36666667	1.783333346	677		FOREST	Mollisol	5				0.99	5.9	56	5	11.2	9.4	7.4	33.5							1228	16.8	33.5
1201	36.51666667	112.0166667	8.7	625		FOREST	dystochrept	4.25	150	650	200	1.57	4			103		22.7	27.6						485	485	26.6	27.6
256	27.9	86.36666667	1.783333346	677		FOREST	Mollisol	5				0.66	6	68	6	11.33333333	8.9	5.1	27.6							1051.4	14	27.6
1224	36.51666667	112.0166667	8.7	625		FOREST	dystochrept	2.5	150	650	200	0.93	5.2	76.5	4.6	17		1.7	25.1						981	981	1.8	25.1
261	27.9	86.36666667	1.783333346	677		GRASSLAND	OXIS	5				0.75	5.1	50	4	12.5	2	2.7	20.3							639.5	4.7	20.3
1365	37.79330278	119.0998333	12	580		WETLAND	histosol	1				0.111	4.9	237.838	18.559	12.81523789		67.6	19.8		89.2		18			873	67.6	19.8	371.8	18	89.2		326.4
1192	36.51666667	112.0166667	8.7	625		FOREST	dystochrept	2.5	150	650	200	0.92	4.6	48.6	2.8	18		4.4	19.2						839	839	4.5	19.2
1342	37.79330278	119.0998333	12	580		WETLAND	histosol	6				0.155	5.5	196.129	15.677	12.51062065		9	14.2		65.2		11.6			657.4	9	14.2	296.5	11.6	65.2		275.1
260	27.9	86.36666667	1.783333346	677		SHRUBLAND	OXIS	5				0.52	5.4	65	6	10.83333333	4.2	3.4	13.7							557.1	7.6	13.7
1242	37.79330278	119.0998333	12	580		WETLAND	histosol	20				0.155	5.6	162.581	13.355	12.17379259		7.1	5.8		45.2		12.9			628.4	7.1	5.8	273.8	12.9	45.2		289.4
799						FOREST	Kandiudults	10	220	90	700	1.38	6.06	15.2	0.9		2.1	2.2			19.2		1.3	27	164	164	4.3		67.8	1.3	19.2		3.6
800						FOREST	Kandiudults	10	190	110	700	1.28	6.1	18	0.9		4.1	4.1			20.1		8.1	26.2	152	152	8.1		53.8	8.1	20.1		61.9
846						FOREST	Kandiudults	10	220	30	750	1.28	4.78	11.7	1.1		4.2	4.7			12.3		0.6	56.9	136.4	136.4	8.9		28	0.6	12.3		58.5
1348	26.18333333	117.4666667	19.4	1700		FOREST		5	489	221	290	1.25	7.63	11			11	15			62.3		317.8				26			317.8	62.3
288	29.81391667	107.0657861	18.21666666	1179		WETLAND		10					5.59	19.7	1.6								9.6	59.5		127.5				9.6				Resin Pi not reported
285	29.82725	107.4822722	18.30833334	1203		WETLAND		10					5.12	8.8	1.27								6.2	53.2		102.8				6.2				Resin Pi not reported
284	29.57546389	106.6689667	18.06666682	1140		WETLAND		10					5.04	10.4	1.52								7.9	76.1		147.9				7.9				Resin Pi not reported
1095	36.51666667	112.0166667	8.7	625		FOREST	INCE	15.5				1.09	4.4	27.4	1.296203413	21.1386575					12		2	68	179	179				2	12
1167	36.51666667	112.0166667	8.7	625		FOREST	INCE	5.5				0.69	3.94	52.5	2.48360143	21.1386575					21		4	49	152	152				4	21
1135	36.51666667	112.0166667	8.7	625		FOREST	spodosol	20				1.05	4.08	39.1							11		1	76	175	175				1	11
1161	36.51666667	112.0166667	8.7	625		FOREST	spodosol	9				0.42	3.77	56.5	2.67400483	21.129356					28		1	86	180	180				1	28
1238	28.95699976	115.965724	17.5	1700		FOREST		7.5	127.48				9.040556199	27.81			29.6	541.2			210.8		298	1439.5	5637.9	5637.9	570.8		2168	298	210.8		2390.2
860	28.86114297	115.8402878	17.5	1700		FOREST		30	120.48				9.121668598	26.07			33.3	490.5			212		170.2	1015	4879	4879	523.8		1869.9	170.2	212		2103.2
1202	28.96092383	115.9663745	17.5	1700		FOREST		19.5	238.84				8.356894554	18.7			82.1	527.1			204		104.9	1417	4097.7	4097.7	609.2		1042.5	104.9	204		2137
1240	28.9231771	115.9158323	17.5	1700		FOREST		5	222.4				8.49594438	20.6			117	844.5			211.7		199.2	1144.6	4405.7	4405.7	961.5		1009.4	199.2	211.7		2023.9
1088	24.65952778	120.8301611	22.4	1700		FOREST		104	220.62				6.630359212	11.73			26.8	472.8			155.4		81.5	1321.2	3782.1	3782.1	499.6		868.7	81.5	155.4		2176.9
809	24.65952778	120.8301611	22.4	1700		FOREST		100	215.74				8.878331402	8.26			39.3	582.5			171.5		207.6	1311.8	4000	4000	621.8		796.9	207.6	171.5		2202.3
1267	28.86613188	115.8829457	17.5	1700		FOREST		10.5	168.16				8.739281576	11.48			27.9	697.6			180.7		181	1772	4315.6	4315.6	725.5		636.7	181	180.7		2591.7
700	30.93333333	104.3666667	15.9	972		GRASSLAND		124	242.62				8.530706837	6.11			36	619.1			158.2		68.1	1606.7	4000	4000	655.1		628.5	68.1	158.2		2490.1
1223	28.9547467	115.9674943	17.5	1700		FOREST		19	108.66				8.229432213	10.57			88.6	859.8			249.2		202.6	1065.7	3977.5	3977.5	948.4		628.1	202.6	249.2		1949.2
880	28.8589382	115.8171511	17.5	1700		FOREST		4	168.16				8.345307068	28.19			98.9	626.2			194.5		161.4	1633	4255.5	4255.5	725.1		602.8	161.4	194.5		2571.7
423	27.58333333	84.5	30	1763		FOREST		39.5	238.38				7.835457706	11.47			82.8	778.4			214.7		132.7	1394.4	4030.1	4030.1	861.2		566	132.7	214.7		2255.4
687	34.48333333	102.3166667	0.7	640	3589	GRASSLAND	cambisol	15	180.5	194.1	625.4	1.089723822	5.67	30.8	2.9	10.75	21.8	11.2	22.3		96.7	197.2	64.9	280.3	694.5	694.5	33	22.3	219.5	64.9	96.7	197.2	280.3
693	34.48333333	102.3166667	0.7	640	3589	GRASSLAND	Ustorthents	1	100	250	650	0.75	6.5	49.84	5.047	9.87517337	18.4	5.7	24.7		19.3	118.7	28	316	599	599	24.1	24.7	143.3	28	19.3	118.7	384.2
530	34.48333333	102.3166667	0.7	640	3589	GRASSLAND	kandiult	7.5	275	150	575	1.3	4.8	12.4	0.885714286	14	2				40	95	28	255	420	420				28	40	95
638	34.48333333	102.3166667	0.7	640	3589	GRASSLAND	Kandiudox	15				1.24	4.5	12.8	1.1	12			5.3	8.4	36.2	70.1				390	8.4	5.3	75.4		36.2	70.1			HYP: P-HCl = 0
599	34.48333333	102.3166667	0.7	640	3589	GRASSLAND	Kandiudox	2.5				1.25	5.1	20.2	1.3	15.7			5.8	14.6	51.8	68.3			340	340	14.6	5.8	74.1		51.8	68.3			HYP: P-HCl = 0
553	34.48333333	102.3166667	0.7	640	3589	GRASSLAND		5					5.73	101.38	4.21		20	40	45		25	60	120	80	590	590	60	45	105	120	25	60	280
749	34.48333333	102.3166667	0.7	640	3589	GRASSLAND	acrisol	4.5	247.5247525	396.039604	356.4356436	1.374684057	5.4	11.3	0.8	14.125	2.4	6.5	8.7		24.1	48.6			190.8	190.8	8.9	8.7	57.3		24.1	48.6
695	34.48333333	102.3166667	0.7	640	3589	GRASSLAND	oxisol	5	450	450	100	1.24	4.9	26.1	1.68	15.53571429	2.6	3.9	11.3		27.4	45.3		60.6	212	212	6.5	11.3	56.6	35.6	27.4	45.3	85.9
691	34.48333333	102.3166667	0.7	640	3589	GRASSLAND	ferralsols	15	202.5	59.8	737.7	1.383038705	4.63	10.8	0.8	12.99	3	4	4.8		9.4	21.1	0.6	61	103.9	103.9	6.9	4.8	26	0.6	9.4	21.1	59.9
577	34.48333333	102.3166667	0.7	640	3589	GRASSLAND		15	200	60	740		4.6	10.9	0.8		2.7	5.9	7.3		12.2	18.6	0.5	60.5	107.7	107.7	8.6	7.3	25.9	0.5	12.2	18.6	60.5
496	34.48333333	102.3166667	0.7	640	3589	GRASSLAND	Oxisol, Ultisol	15				1.34	4.72	10	0.690722891	11.577	3.3	1.3	2.7		6.8	10.6	1.3	30.2	72.1	72.1	4.5	2.7	13.3	1.3	6.8	10.6	46.1
504	34.48333333	102.3166667	0.7	640	3589	GRASSLAND	Oxisol, Ultisol	7.5				1.18	4.43	8	0.576042019	11.577	3.6	1.9	2.4		6.4	9.5	1.1	27	63.4	63.4	5.5	2.4	11.9	1.1	6.4	9.5	38.5
745	34.48333333	102.3166667	0.7	640	3589	GRASSLAND	sandy soil (acrisol;	5	50	50	900	1.57	4.885429639	14.6506	1.215377673	12.05436	3.6				5.9			23.9	76.1	76.1					5.9
686	34.5	102.3666667	0.3	645	3451	GRASSLAND	cambisol	15	68	88.5	843.5	0.754537027	6.17	63.4	5.1	12.51	10.2	11.6	32.6		188.2	205.6	84.3	69.4	601.9	601.9	21.8	32.6	238.2	84.3	188.2	205.6	69.4
531	34.5	102.3666667	0.3	645	3451	GRASSLAND	ferralsols	10	574.2574257	158.4158416	267.3267327	1.314606694	5.6	15	1.145038168	13.1	3	6.7	32		53	197					9.7	32	229		53	197
660	34.5	102.3666667	0.3	645	3451	GRASSLAND		5					4.46	35.01	2.03	17.24630542	3.3	9.5	27		60	110	17	285	548	548	12.8	27	137	17	60	110	321.2
589	34.5	102.3666667	0.3	645	3451	GRASSLAND	Kandiudox	2.5				0.98	4.7	24.5	2.2	11			8.1	20.9	41.3	92.4				440	20.9	8.1	100.5		41.3	92.4			HYP: P-HCl = 0
740	34.5	102.3666667	0.3	645	3451	GRASSLAND	luvisol	5	152	426	422	1.448439356	6.5	7	0.7	10	2.9	7.2	7.8		12.2	49.8			164.4	164.4	10.1	7.8	57.6		12.2	49.8
490	34.5	102.3666667	0.3	645	3451	GRASSLAND	Typic Paleudult	27.5	150	240	610	1.45	3.9	4.2			0.5	1.3	8.2		9.8	39.3	0.6	42.8	104	104	1.8	8.2	47.6	0.6	9.8	39.3	44.2
656	34.5	102.3666667	0.3	645	3451	GRASSLAND	acrisol	15	410	290	300	1.495189744	5.3	4.4	0.37	11.89189189	0.9	2.6	3.4		18	25.2			121.3	121.3	3.5	3.4	28.6		18	25.2
744	34.5	102.3666667	0.3	645	3451	GRASSLAND	ferralsols	15	210.4	58.6	731	1.3273396	4.39	14.2	1	13.84	4.2	4.8	5.8		11.9	24.5	0.2	51.6	103	103	9.1	5.8	30.3	0.2	11.9	24.5	52.5
698	34.5	102.3666667	0.3	645	3451	GRASSLAND	plinthosol	19.5	469.5304695	299.7002997	230.7692308	1.521061343	5.8	3	0.4	7.5	1.1	2.1	1.3		12.2	24			113.1	113.1	3.2	1.3	25.3		12.2	24
500	34.5	102.3666667	0.3	645	3451	GRASSLAND	Oxisol, Ultisol	15				1.25	4.29	10.3	0.889695085	11.577	3.4	1.7	6.8		12	18.1	1.4	36	113.9	113.9	5.1	6.8	24.9	1.4	12	18.1	70.5
505	34.5	102.3666667	0.3	645	3451	GRASSLAND	Oxisol, Ultisol	7.5				1.34	5.16	13	1.122916127	11.577	3.4	1.7	6.5		8.5	15.7	1.6	19.9	80.3	80.3	5.1	6.5	22.2	1.6	8.5	15.7	43
565	34.5	102.3666667	0.3	645	3451	GRASSLAND	Kandiudox	70				1.480627244	4.9	5.2	0.4	11.7			2.6	3.6	34.2	12.1				270	3.6	2.6	14.7		34.2	12.1			HYP: P-HCl = 0
654	34.5	102.3666667	0.3	645	3451	GRASSLAND	sandy soil (acrisol;	5	50	50	900	1.57	4.885429639	28.8269	2.391408586	12.05436	5.2				6.5			16.5	88.7	88.7					6.5
601	34.5	102.3666667	0.3	645	3451	GRASSLAND		7.5				1.29	4.57	11.07	0.5	27.13	1.1	0.8			9.6		1.6			260	1.9			1.6	9.6				spring
604	34.53333333	102.4	0.9	631	3323	GRASSLAND	cambisol	11.5				0.741629226	4.523809524	65	4.8	14		10.8	0.5		49	264	3.7	56	543	543	10.8	0.5	264.5	3.7	49	264	215
709	34.53333333	102.4	0.9	631	3323	GRASSLAND		5					4.62	27.2	1.71	15.90643275	3.1	8.7	18		50	103	19	290	526.4	526.4	11.8	18	121	19	50	103	324.6
538	34.53333333	102.4	0.9	631	3323	GRASSLAND	Kandiudox	7.5				1.17	4.6	14.9	1.3	11.5			6.1	10.6	38.3	73.8				380	10.6	6.1	79.9		38.3	73.8			HYP: P-HCl = 0
594	34.53333333	102.4	0.9	631	3323	GRASSLAND	Kandiudox	15				1.31	4.7	14.5	0.9	15.3			4.6	10.9	38.6	62.8				300	10.9	4.6	67.4		38.6	62.8			HYP: P-HCl = 0
685	34.53333333	102.4	0.9	631	3323	GRASSLAND	OXIS	5	275	150	575	1.181795802	5.3	23.913	1.6465	14.52353477	11	12	11		55	55		130	274	274	23	11	66		55	55
662	34.53333333	102.4	0.9	631	3323	GRASSLAND	ferric lixisol	28	207.9207921	89.10891089	702.970297	1.521061343	5.8	3	0.3	10	0.8	2.8	5.8		18.6	42.5			160.4	160.4	3.6	5.8	48.3		18.6	42.5
690	34.53333333	102.4	0.9	631	3323	GRASSLAND	lixisol	4.5	170	380	450	1.443151457	6.2	7.3	0.58	12.5862069	3.3	6.4	8.4		12.3	33			133.6	133.6	9.7	8.4	41.4		12.3	33
542	34.53333333	102.4	0.9	631	3323	GRASSLAND	Kandiudox	70				1.473405628	4.8	5.6	0.5	11			3.6	5	36.7	25.2				360	5	3.6	28.8		36.7	25.2			HYP: P-HCl = 0
494	34.53333333	102.4	0.9	631	3323	GRASSLAND	Oxisol, Ultisol	7.5				1.25	4.34	10.4	0.898332901	11.577	4	2.3	7		10.6	16.9	1.8	27.4	98	98	6.3	7	23.9	1.8	10.6	16.9	55.6
492	34.53333333	102.4	0.9	631	3323	GRASSLAND	Oxisol, Ultisol	15				1.34	4.67	10.7	0.924246351	11.577	2.7	1.3	5.6		8.4	16.1	1.4	21.7	81.5	81.5	4	5.6	21.7	1.4	8.4	16.1	45.9
583	34.53333333	102.4	0.9	631	3323	GRASSLAND	lixisol	21	470	310	220	1.524797959	5.5	2.8	0.29	9.655172414	1.1	3.4	1.9		7.5	12.2			129.6	129.6	4.5	1.9	14.1		7.5	12.2
503	34.53333333	102.4	0.9	631	3323	GRASSLAND	Oxisol, Ultisol	7.5				1.34	4.5	11	0.9501598	11.577	3.7	1.4	2.8		8.7	5.5	1.2	24.3	63.6	63.6	5.2	2.8	8.3	1.2	8.7	5.5	40.2
563	34.53333333	102.4	0.9	631	3323	GRASSLAND	sandy soil (acrisol;	6	50	50	900	1.57	5.2				46.6				23.5			18.3	180.1	180.1					23.5
622	34.53333333	102.4	0.9	631	3323	GRASSLAND		7.5				1.23	4.56	14.54	0.92	17.08	1.2	2.7			18.6		2.3			200	3.9			2.3	18.6				spring
611	34.53333333	102.4	0.9	631	3323	GRASSLAND	sandy soil (acrisol;	15	50	50	900	1.57	5.2	12.2264	1.014272014	12.05436	2.9				3.4			32.3	89.8	89.8					3.4
798	34.9	102.8166667	1.5	596	3217	GRASSLAND	Haplustalf	7.5				1.450206825	4.9	6.9	0.51296754	14	173	189	206		355	558	172	2245	3898	3898	362	206	764	172	355	558	2245
608	34.9	102.8166667	1.5	596	3217	GRASSLAND	umbrisol	15	358	351.5	290.5	0.771074794	4.9	61.4	5.2	11.77	9.8	8.4	35.1		108.6	258.9	1.7	90.7	513.1	513.1	18.1	35.1	294	1.7	108.6	258.9	90.7
650	34.9	102.8166667	1.5	596	3217	GRASSLAND	umbrisol	15	358	351.5	290.5	0.778665914	4.74	60.5	5.3	11.31	11	7.8	34		81.5	186.3	0.7	90.3	411.6	411.6	18.8	34	220.3	0.7	81.5	186.3	90.3
776	34.9	102.8166667	1.5	596	3217	GRASSLAND	Ustorthents	3.5	100	250	650	0.75	6.5	18.907	1.883	10.04089219	13.3	4.4	18.7		16.4	89.8	3.4	316.4	548	548	17.8	18.7	108.5	3.4	16.4	89.8	401.9
609	34.9	102.8166667	1.5	596	3217	GRASSLAND	Kandiudox	7.5				1.26	5	19.3	1.2	15.6			5.5	14.2	50.3	68.3			330	330	14.2	5.5	73.8		50.3	68.3			HYP: P-HCl = 0
659	34.9	102.8166667	1.5	596	3217	GRASSLAND	ferric lixisol	10	180	130	690	1.469809634	5.7	5.8	0.6	9.666666667	1.7	5.7	12.7		22.9	56.7			184.5	184.5	7.4	12.7	69.4		22.9	56.7
689	34.9	102.8166667	1.5	596	3217	GRASSLAND	luvisol	14	243	312	445	1.502531064	6.9	4	0.5	8	1	1.2	4.3		7.7	31.2			141.9	141.9	2.2	4.3	35.5		7.7	31.2
651	34.9	102.8166667	1.5	596	3217	GRASSLAND	Kandiudox	50				1.28	4.6	6.6	0.6	11.3			3.8	5.1	37.4	28.1				370	5.1	3.8	31.9		37.4	28.1			HYP: P-HCl = 0
623	34.9	102.8166667	1.5	596	3217	GRASSLAND	lixisol	5	90	680	230	1.05	5.285714286			14	8.7	8.7	41.2		17.6	27.3	18.1	47	168.6	168.6	17.4	41.2	68.5	18.1	17.6	27.3	47		HYP: Bd=1.05
653	34.9	102.8166667	1.5	596	3217	GRASSLAND	plinthosol	3.5	178.8211788	370.6293706	450.5494506	1.502531064	5.9	4	0.4	10	3.1	7.6	10		23.2	24.5			150.4	150.4	10.7	10	34.5		23.2	24.5
535	34.9	102.8166667	1.5	596	3217	GRASSLAND	Oxisol, Ultisol	15				1.18	4.48	8	0.576042019	11.577	3.3	1	2.8		7.6	17.1	1	47.2	94.7	94.7	4.3	2.8	19.9	1	7.6	17.1	61.9
525	34.9	102.8166667	1.5	596	3217	GRASSLAND	Oxisol, Ultisol	2.5				1.24	5.31	21.7	1.87440615	11.577	4.7	2.3	6.2		7.6	15.5	1.9	16.9	73.8	73.8	7	6.2	21.7	1.9	7.6	15.5	35.7
517	34.9	102.8166667	1.5	596	3217	GRASSLAND	Oxisol, Ultisol	2.5				1.28	5.01	13.2	1.14019176	11.577	7.1	2.4	4		6.3	10.5	1.8	15.4	58.6	58.6	9.5	4	14.4	1.8	6.3	10.5	26.6
773	34.9	102.8166667	1.5	596	3217	GRASSLAND		7.5				1.33	4.97	14.19	1.12	14.33	1.6	4.1			54.8		5.5			530	5.7			5.5	54.8				spring
703	35.03333333	102.9	2.4	568	3014	GRASSLAND	ferralsols	10	500	200	300	1.283378333	5.5	17	1.297709924	13.1	3.6	5.5	35		55	202					9.1	35	237		55	202
584	35.03333333	102.9	2.4	568	3014	GRASSLAND	andic Palehumult	5	174	603	223	0.679027839	5.9	73.3	5.1	14.5		58.8	1.8		436.6	136.6	197	399	1229.8	1229.8	58.8	1.8	138.4	197	436.6	136.6	399
647	35.03333333	102.9	2.4	568	3014	GRASSLAND	cambic arenosol	10	122.5337487	139.1484943	738.317757	1.283378333	4.4	17	1.307692308	13	71.9	58.9	14.3		76.9	96.1	95.2			874.2	130.8	14.3	110.4	95.2	76.9	96.1	461
585	35.03333333	102.9	2.4	568	3014	GRASSLAND		15	320	190	500		4.9	13.7	1		4.1	6.8	8.6		34	56.7	0.5	73.3	184	184	10.9	8.6	65.3	0.5	34	56.7	73.3
664	35.03333333	102.9	2.4	568	3014	GRASSLAND	Mollisol	7.5				1.57	6.2			13.661589		9.3	1.4		10.2	36.2	23.4	31.8	112.3	112.3	9.3	1.4	37.5	23.4	10.2	36.2	31.9
576	35.03333333	102.9	2.4	568	3014	GRASSLAND		2.5	150.5	90.5	757		5.47	47.6			1	0.7	6		13.5	31		78.4	130.6	130.6	1.7	6	37		13.5	31
684	35.03333333	102.9	2.4	568	3014	GRASSLAND	ferralsols	15	364.1635836	54.99450055	580.8419158	1.361435089	4.7	12.1	1	11.68	6.3	3.7	8.8		6.2	27.1	0	59.6	111.8	111.8	10	8.8	35.9	0	6.2	27.1	59.6
522	35.03333333	102.9	2.4	568	3014	GRASSLAND	Oxisol, Ultisol	2.5				1.24	4.28	13.5	1.166105209	11.577	7	3.7	11.1		11.5	23	1.9	23.9	104.6	104.6	10.6	11.1	34.1	1.9	11.5	23	46.5
676	35.03333333	102.9	2.4	568	3014	GRASSLAND	Mollisol	7.5				1.57	6.2			13.661589		5.1	1.2		9.8	22.4	13.8	28.1	80.4	80.4	5.1	1.2	23.6	13.8	9.8	22.4	28.1
515	35.03333333	102.9	2.4	568	3014	GRASSLAND	Oxisol, Ultisol	2.5				1.12	4.48	13.3	1.148829576	11.577	6.1	2.5	5		6.3	12	1.4	20.2	72.6	72.6	8.7	5	17.1	1.4	6.3	12	39.1
892	35.03333333	102.9	2.4	568	3014	GRASSLAND	ferralsols	15	98	44.5	857.5	1.384716513	4.19	10.7	0.8	14.23	2.6	5.8	3.6		7.4	10.9	1.2	29.9	61.3	61.3	8.3	3.6	14.5	1.2	7.4	10.9	29.9
524	35.03333333	102.9	2.4	568	3014	GRASSLAND	Ultisol	7.5				1.34	4.4			14		21	18		60						21	18			60
771	35.03333333	102.9	2.4	568	3014	GRASSLAND	sandy soil (acrisol;	15	50	50	900	1.57	5.2	18.0234	1.495176849	12.05436	5.2				4.9			23.4	107	107					4.9
702	35.03333333	102.9	2.4	568	3014	GRASSLAND	sandy soil (acrisol;	15	50	50	900	1.57	5.2	21.0273	1.74437299	12.05436	1.9				4.8			14.2	55.1	55.1					4.8
694	35.03333333	102.9	2.4	568	3014	GRASSLAND	sandy soil (acrisol;	15	50	50	900	1.34	5.2	12.648	0.903428571	14	1.4				3.4			32.7	61.3	61.3					3.4
581	34.93333333	104.0333333	2.1	590	2764	GRASSLAND		5					5.26	266	11		12.8	21.5	108.8		87.9	552.5	28.3	428.2	1240	1240	34.3	108.8	661.3	28.3	87.9	552.5	428.2
616	34.93333333	104.0333333	2.1	590	2764	GRASSLAND		5					4.27	296	14		31.9	28.4	164.3		52	484.8	12.9	383.1	1157.4	1157.4	60.3	164.3	649.1	12.9	52	484.8	382.4
606	34.93333333	104.0333333	2.1	590	2764	GRASSLAND		5					5.78	171	11		6.7	17.6	128.3		40.7	275.1	375.3	144	987.7	987.7	24.3	128.3	403.4	375.3	40.7	275.1	144
532	34.93333333	104.0333333	2.1	590	2764	GRASSLAND	haplustox	7.5	600	200	200	1.1	5.8	16.5	1.259541985	13.1	1.5				43	121	19	217	401.5	401.5				19	43	121
534	34.93333333	104.0333333	2.1	590	2764	GRASSLAND	lixisol	5	90	680	230	1.05	5.285714286	32.55	2.73962226	11.8812	9.9	5.9	29.3		15.5	47.9	9	50.4	167.8	167.8	15.8	29.3	77.2	9	15.5	47.9	50.4		HYP: Bd=1.05
620	34.93333333	104.0333333	2.1	590	2764	GRASSLAND	Kandiudox	30				1.28	4.6	8.4	0.7	11.5			4.1	5.6	37	42.8				380	5.6	4.1	46.9		37	42.8			HYP: P-HCl = 0
631	34.93333333	104.0333333	2.1	590	2764	GRASSLAND		5					4.6	19.84	1.51	13.13907285	0.4	0.6	3.1		16.7	36.6	20.5	64.3	167.2	167.2	0.9	3.1	39.7	20.5	16.7	36.6	89.4
509	34.93333333	104.0333333	2.1	590	2764	GRASSLAND	Typic Paleudult	7.5	84.6	177.4	738	1.4	3.74	10.32	0.850590344	12.13275	2.8	5.1	11.2		12.3	31.9	0.9	38.8	109.2	109.2	7.9	11.2	43.1	0.9	12.3	31.9	45.1
643	34.93333333	104.0333333	2.1	590	2764	GRASSLAND		5					4.31	12.93	1.23	10.51219512	0.2	0.5	1.9		15.6	31.1	14.4	56	137.3	137.3	0.7	1.9	33	14.4	15.6	31.1	73.6
578	34.93333333	104.0333333	2.1	590	2764	GRASSLAND	Kandiudox	30				1.33	4.8	8.6	0.7	13			4	5.5	38.8	30.9				260	5.5	4	34.9		38.8	30.9			HYP: P-HCl = 0
628	34.93333333	104.0333333	2.1	590	2764	GRASSLAND		5					4.18	11.62	1.15	10.10434783	0.2	0.4	1.7		15.2	26.6	11.4	47.2	119.4	119.4	0.6	1.7	28.3	11.4	15.2	26.6	64
557	34.93333333	104.0333333	2.1	590	2764	GRASSLAND	Kandiudox	50				1.33	4.9	6.6	0.5	12.1			2.8	4.2	36.4	15.2				270	4.2	2.8	18		36.4	15.2			HYP: P-HCl = 0
624	34.93333333	104.0333333	2.1	590	2764	GRASSLAND	sandy soil (acrisol;	6.5	50	50	900	1.57	5.2				39.2				14.5			15.8	157	157					14.5
657	34.93333333	104.0333333	2.1	590	2764	GRASSLAND	sandy soil (acrisol;	5	50	50	900	1.57	4.885429639	32.5686	2.701810797	12.05436	7.1				5.1			7.7	66.4	66.4					5.1
570	34.93333333	104.0333333	2.1	590	2764	GRASSLAND	sandy soil (acrisol;	5	50	50	900	1.34	4.885429639	13.3858	0.956128571	14	1.4				4.6			24.3	54.7	54.7					4.6
705	35.06666667	103.9666667	5	522	2418	GRASSLAND		15				0.170159511	6	355	31	11.4516129	11.7	69.6	93.1		165.2	449.3	507.8	647.4	1944	1944	81.3	93.1	542.4	507.8	165.2	449.3	647.4
614	35.06666667	103.9666667	5	522	2418	GRASSLAND		45				0.161498847	5.8	469	31	15.12903226	1.7	11.2	13.3		16.6	70.6	42	280.6	436	436	12.9	13.3	83.9	42	16.6	70.6	280.6
738	35.06666667	103.9666667	5	522	2418	GRASSLAND	podzol	2.5	50	50	900	1.04981094	4.14	34	1.886650064	18.02136		17	25		12	39	6	5	113	113	17	25	64	6	12	39	14
548	35.06666667	103.9666667	5	522	2418	GRASSLAND	alfi (USDA)	5	200	400	400	1.3273396	5.64	14.2	0.9	15.77777778		37	14		51	27	92	184	405	405	37	14	41	92	51	27	184
526	35.06666667	103.9666667	5	522	2418	GRASSLAND	alfi (USDA)	5	200	400	400	1.413593763	5.53	9	0.7	12.85714286		31	14		51	20	93	183	392	392	31	14	34	93	51	20	183
602	35.06666667	103.9666667	5	522	2418	GRASSLAND	alfi (USDA)	7.5	200	400	400	1.446674308	5.88	7.1	0.8	8.875		48	15		65	16	97	184	425	425	48	15	31	97	65	16	184
582	35.06666667	103.9666667	5	522	2418	GRASSLAND	podzol	10	65.60846561	69.84126984	864.5502646	1.099978456	4.2	30	0.882352941	34	2.5	4	5.6		4	10.2	0.2		139.5	139.5	6.5	5.6	15.8	0.2	4	10.2	112.9
551	35.06666667	103.9666667	5	522	2418	GRASSLAND	alfi (USDA)	6.5	200	400	400	1.425681266	5.03	8.3	0.6	13.83333333		59	10		72	10	96	184	431	431	59	10	20	96	72	10	184
633	35.06666667	103.9666667	5	522	2418	GRASSLAND	podzol	7.5	25.64102564	19.48717949	954.8717949	1.330544692	4.1	14	0.424242424	33	1.2	3.1	5.9		3.1	9	0.2		105.4	105.4	4.3	5.9	14.9	0.2	3.1	9	82.9
607	35.06666667	103.9666667	5	522	2418	GRASSLAND		5	11	393	596	1.51733495	8.81	3.2	0.300807927	14.8	10.9	3.1	4.6		4.2	5.5	470.4	31.2	564.9	564.9	13.9	4.6	10.1	470.4	4.2	5.5	66.3
680	35.06666667	103.9666667	5	522	2418	GRASSLAND	entisol	5				1.57	5.4			19.74298	0	3.1	6.3		1.8	2.3	0	1	14.5	14.5	3.1	6.3	8.6	0	1.8	2.3	1
613	35.06666667	103.9666667	5	522	2418	GRASSLAND	entisol	5				1.57	5.4			19.74298	0.7	1.7	0		0	1.5	22.3	0.3	28.9	28.9	2.4		1.5	22.3	0	1.5	2.7
663	35.06666667	103.9666667	5	522	2418	GRASSLAND	podzol	11	50	50	900	1.57	5.5			18.02136		12	0		5	0	5	4	34	34	12			5	5
596	35.06666667	103.9666667	5	522	2418	GRASSLAND	entisol	5				1.34	5.4			14	1.4	0.7			0.6		22	1.3	32.2	32.2	2.1			22	0.6
629	35.03333333	104.5166667	6.3	518	1826	GRASSLAND		5	392	563	45		4.23	90.9				63	133		92.4	332	8.2	153	785.5	785.5	66.9	133	465	8.2	92.4	332	153	First extracted by KCl
598	35.03333333	104.5166667	6.3	518	1826	GRASSLAND		1.5	426	525	49		4.34	75				18.3	54.3		62.9	204	2.6	133	476.5	476.5	19.7	54.3	258.3	2.6	62.9	204	133	First extracted by KCl
641	35.03333333	104.5166667	6.3	518	1826	GRASSLAND		5.5					4.64	33.2				24.5	27.3		106	171	8.7	149	487.7	487.7	25.7	27.3	198.3	8.7	106	171	149	First extracted by KCl
554	35.03333333	104.5166667	6.3	518	1826	GRASSLAND		6	407	348	245		3.65	263				56.9	116		139	108	3.4	188	624.1	624.1	69.7	116	224	3.4	139	108	188	First extracted by KCl
625	35.03333333	104.5166667	6.3	518	1826	GRASSLAND		16	411	437	152		4.25	23.4				10.6	30.4		39.5	99.8	2.6	117	301.1	301.1	11.8	30.4	130.2	2.6	39.5	99.8	117	First extracted by KCl
621	35.03333333	104.5166667	6.3	518	1826	GRASSLAND		28.15	587	388	25		4.44	16.9				3.2	8.3		41.2	92.6	2.2	154	302.7	302.7	4.4	8.3	100.9	2.2	41.2	92.6	154	First extracted by KCl
661	35.03333333	104.5166667	6.3	518	1826	GRASSLAND		32.5	529	395	76		4.48	12.4				4	12.9		37.8	91.7	1.8	130	279.4	279.4	5.2	12.9	104.6	1.8	37.8	91.7	130	First extracted by KCl
597	35.03333333	104.5166667	6.3	518	1826	GRASSLAND		15	382	431	187		4.21	22.7				8.2	13.7		22.2	78.2	1.8	110	235.5	235.5	9.6	13.7	91.9	1.8	22.2	78.2	110	First extracted by KCl
617	35.03333333	104.5166667	6.3	518	1826	GRASSLAND		16	408	553	39		4.09	9.1				3.8	6.7		17.4	49.7	1.8	152	232.5	232.5	4.9	6.7	56.4	1.8	17.4	49.7	152	First extracted by KCl
569	35.03333333	104.5166667	6.3	518	1826	GRASSLAND		33.5	584	379	37		4.96	9.1				2.9	1.1		37.3	12.8	1.7	134	191.1	191.1	4.2	1.1	13.9	1.7	37.3	12.8	134	First extracted by KCl
543	35.03333333	104.5166667	6.3	518	1826	GRASSLAND		75													0		3.8	56	108	108.1			48.2	3.8	0.1			First extracted with HCO3
558	35.03333333	104.5166667	6.3	518	1826	GRASSLAND		75													0		4.1	4.1	20.3	20.3			12.1	4.1	0.1		4	First extracted with HCO3
593	34.86666667	104.7166667	6.8	544	1637	GRASSLAND		3.5	470	509	21		3.67	251				125	101		94.6	243	10.2	193	837.8	837.8	196	101	344	10.2	94.6	243	193	First extracted by KCl
645	34.86666667	104.7166667	6.8	544	1637	GRASSLAND		2.5	351	592	57		3.96	258				74.3	150		70.9	241	8.1	175	746.6	746.6	101.6	150	391	8.1	70.9	241	175	First extracted by KCl
1586	34.86666667	104.7166667	6.8	544	1637	GRASSLAND		5	380	525	95		3.87	108				51.4	40.6		76.6	228	7.2	201	611.1	611.1	57.7	40.6	268.6	7.2	76.6	228	201	First extracted by KCl
681	34.86666667	104.7166667	6.8	544	1637	GRASSLAND		18	399	387	214		4.59	15.8				7.1	31.9		47.8	172	2.7	118	380.6	380.6	8.2	31.9	203.9	2.7	47.8	172	118	First extracted by KCl
586	34.86666667	104.7166667	6.8	544	1637	GRASSLAND		23.5	580	264	156		3.78	32.1				2.8	11.3		33.9	69.7	2.1	129	249.9	249.9	3.9	11.3	81	2.1	33.9	69.7	129	First extracted by KCl
636	34.86666667	104.7166667	6.8	544	1637	GRASSLAND		20.15					4.76	20.7				3.5	13.3		40.1	67.3	2.4	160	287.7	287.7	4.6	13.3	80.6	2.4	40.1	67.3	160	First extracted by KCl
595	34.86666667	104.7166667	6.8	544	1637	GRASSLAND		7.5	300	635	65		4.73	11.2				5.1	9.1		34.8	52.3	1.9	93.6	197.7	197.7	6	9.1	61.4	1.9	34.8	52.3	93.6	First extracted by KCl
612	34.86666667	104.7166667	6.8	544	1637	GRASSLAND		13.5	303	533	164		3.43	14.5				6.9	21.7		21.4	51.3	1.6	92.1	196.1	196.1	8	21.7	73	1.6	21.4	51.3	92.1	First extracted by KCl
652	34.86666667	104.7166667	6.8	544	1637	GRASSLAND		14	496	475	29		3.16	13.1				4.5	1.2		20.9	10.5	1.5	92.1	132.1	132.1	5.9	1.2	11.7	1.5	20.9	10.5	92.1	First extracted by KCl
562	34.86666667	104.7166667	6.8	544	1637	GRASSLAND		32.5													30.9		4.8	65.4	183.2	183.2			82.1	4.8	30.9			First extracted with HCO3
564	34.86666667	104.7166667	6.8	544	1637	GRASSLAND		46													0		8.3	37.5	93.7	93.8			47.9	8.3	0.1			First extracted with HCO3
550	34.86666667	104.7166667	6.8	544	1637	GRASSLAND		36.5												0.1	0		3.3	3.3	23.5	23.5	0.1		16.8	3.3	0.1		7.5	First extracted with HCO3
561	34.93333333	105.6333333	9	579	1286	GRASSLAND		15				0.95	6	48.1	5			39.8	76.6		152.3	432.4	102.3	612.6	1426.8	1426.8	50.6	76.6	509	102.3	152.3	432.4	612.6	First extracted with water
574	34.93333333	105.6333333	9	579	1286	GRASSLAND		5				0.83	5.8	80.8	7.2			63.9	67		127.8	425.2	120.3	558.6	1397.5	1397.5	98.6	67	492.2	120.3	127.8	425.2	558.6	First extracted with water
580	34.93333333	105.6333333	9	579	1286	GRASSLAND		1.8				0.55	6.6	146.2			50.9	26.8	101.4		24.1	342.2	548.5	379.1	1587	1587	77.6	101.4	443.7	548.5	24.1	342.2	493.1
588	34.93333333	105.6333333	9	579	1286	GRASSLAND		10	194.6	799.1	16.3		5.42	34.8			35.3	33.9	57		130.2	180.4	79.3	93.6	678.9	678.1	69.2	57	237.3	79.3	130.2	180.4	162.1
626	34.93333333	105.6333333	9	579	1286	GRASSLAND		3.1				0.59	3.84	203.2			147.4	29.4	86.4		58	175.5	45.5	311.9	972.3	972.3	176.8	86.4	261.8	45.5	58	175.5	461.5
707	34.93333333	105.6333333	9	579	1286	GRASSLAND		28.95				1.11					3.9	2.7	78.9							864	6.6	78.9
658	34.93333333	105.6333333	9	579	1286	GRASSLAND		7.6				1.11					18.3	20.4	64.8							1716.9	38.7	64.8
635	34.93333333	105.6333333	9	579	1286	GRASSLAND		11.2				1.04					18.3	60.2	36.6							955.9	78.5	36.6
678	34.93333333	105.6333333	9	579	1286	GRASSLAND		26.85				1.14					7.8	19.4	33.8							1797.8	27.2	33.8
CBL19	24.77245557	114.2025112	15.4	1900	1220	FOREST	nitisol	15	212.2	129.8	658	0.887357723	5.83	48.7	4.5	10.77	5.8	5.5	12		33.8	105.3	0.5	231.2	394	394	11.2	12	117.3	0.5	33.8	105.3	231.2
CBL18	24.76943952	114.2026699	15.4	1900	1120	FOREST	gley sol	4	250	150	600	1.255995118	7.1	18.8	1.3	14.46153846	14	7.5	5.9		10.8	31			157.9	157.9	21.5	5.9	36.9		10.8	31
CBL09	24.67834292	114.1729363	15.8	1903	1080	FOREST	phaeozem	25.5	130	80	790	1.508063516	6.1	3.7	0.47	7.872340426	1.9	3.5	3.2		10	31.3			138.5	138.5	5.3	3.2	34.5		10	31.3
CBL17	24.76048664	114.2082576	16.4	1856	1010	FOREST	nitisol	7	100	30	870	1.473405628	6.9	5.6	0.51	10.98039216	7.9	8.2	7.8		15.4	30.2			154.9	154.9	16.1	7.8	38		15.4	30.2
CBL08	24.68007998	114.1716412	15.8	1903	1000	FOREST	nitisol	27	138.6138614	39.6039604	821.7821782	1.522928371	7	2.9	0.27	10.74074074	2.4	2.9	3.5		9.2	24.3			145.6	145.6	5.3	3.5	27.8		9.2	24.3
CBL07	24.68168324	114.1710539	15.8	1903	900	FOREST	ferrasol	30	110	40	850	1.524797959	6.3	2.8	0.28	10	1.5	3.3	6.8		5.1	22.4			100.4	100.4	4.8	6.8	29.2		5.1	22.4
CBL16	24.75489902	114.2111942	16.9	1835	890	FOREST	arenosol	8	70	70	860	1.41875993	6.9	8.7	0.54	16.11111111	3.5	5.3	4		7.1	31.5			130.5	130.5	8.8	4	35.5		7.1	31.5
CBL06	24.68635017	114.1701491	17.5	1823	810	FOREST	Haplustox	6	151	85	764	1.15	5	9.8	0.6125	16					15	39		21	116	116			39		15	39
CBL15	24.74997811	114.2242108	17.7	1801	800	FOREST	luvisol	8	90	110	800	1.389763751	6.8	10.4	0.7	14.85714286	2.9	4	5.8		6.3	34			106.2	106.2	6.9	5.8	39.8		6.3	34
CBL05	24.68935227	114.1698639	17.5	1823	710	FOREST	Haplustox	6	156	111	733	1.23	5.4	9.3	0.516666667	18					19	38		22	108	108			38		19	38
CBL14	24.73881833	114.2379667	17.6	1813	708	FOREST	phaeozem	9	140	90	770	1.401621625	6.4	9.7	0.72	13.47222222	12	11.3	7		23.2	38			165.9	165.9	23.3	7	45		23.2	38
CBL04	24.6956576	114.1736207	17.8	1802	610	FOREST	Haplustox	6	136	94	770	1.27	4.8	10.2	0.536842105	19					33	50		19	141	141			50		33	50
CBL13	24.73334543	114.2344727	17.6	1813	610	FOREST	ferrasol	10	90	60	850	1.48243884	6.5	5.1	0.48	10.625	3.4	3.8	5		5.1	26.3			113.7	113.7	7.2	5	31.3		5.1	26.3
CBL03	24.70111822	114.1764621	18.5	1769	530	FOREST	Acrustox	6	695	135	170	0.84	4.7	23.5	1.305555556	18					43	83		146	371	371			83		43	83
CBL12	24.72905947	114.2380443	18.2	1781	520	FOREST	gley sol	12.5	230	190	580	1.35322792	6.6	12.6	0.8	15.75	3.5	3.7	3.5		2.7	15.8			108.4	108.4	7.2	3.5	19.3		2.7	15.8
CBL02	24.70030865	114.1516194	18.9	1751	480	FOREST	Kandiudult	2.5	650	230	120	0.842885268	5.6	53.3	5.277227723	10.1		4.2	33.3		25.3	112		400	586	586	4.2	33.3	145.3		25.3	112
CBL11	24.72289696	114.244551	18.9	1755	430	FOREST	luvisol	22	70	140	790	1.460862636	6.5	6.3	0.45	14	1.7	2.1	3.5		5	27.6			107.1	107.1	3.8	3.5	31.1		5	27.6
CBL01	24.70029278	114.1409204	18.9	1747	410	FOREST	Kandiudult	10	650	230	120	1.128765155	5.8	27.8	1.758848296	15.8057975		2.7	14.8		28.8	71.3		430	555	555	2.7	14.8	86.1		28.8	71.3
959	47.11361111	128.7855556			362	FOREST	INCE	2.5				1.29110539	6.2	16.5	1.178571429	14	16	13	32		98	112	85	198	554	554	29	32	144	85	98	112	198
CBL10	24.72785305	114.25622	19.2	1737	350	FOREST	arenosol	24	69.30693069	59.40594059	871.2871287	1.500691961	6.7	4.1	0.28	14.64285714	1	1.9	2.6		4	16.6			85.3	85.3	2.9	2.6	19.2		4	16.6
1028	47.11361111	128.7855556			329	SHRUBLAND	INCE	2.5				1.309867718	6.3	15.3	1.092857143	14	20	15	24		86	115	63	206	529	529	35	24	139	63	86	115	206
981	47.11361111	128.7855556			320	FOREST	INCE	2.5				1.26504793	6.4	18.2	1.3	14	12	28	48		97	119	72	104	480	480	40	48	167	72	97	119	104
1016	47.11361111	128.7855556			313	FOREST	INCE	2.5				1.313024871	6.2	15.1	1.078571429	14	21	20	27		82	94	74	178	496	496	41	27	121	74	82	94	178
1064	47.11361111	128.7855556			310	FOREST	Haplorthods	40	200	400	400	1.57	5.2				13	20			73		22	130			33			22	73
968	64.66689	-21.06893			156.96	GRASSLAND	arenosol	15	25.5	37.7	936.8	1.41187642	4.14	9.1	0.6	14.19	7.9	1.9	3		1	8.5	0.7	13.2	36.2	36.2	9.8	3	11.5	0.7	1	8.5	11
979	64.72469	-21.61372			105.85	GRASSLAND	arenosol	15	23.1	156.9	820	1.374684057	4.07	11.3	0.8	13.47	16.8	1.9	6.1		2.4	8.8	0.6	0.5	37.1	37.6	18.7	6.1	14.9	0.6	2.4	8.8	1.1
1010	64.70138	-22.14026			46.29	GRASSLAND	gley sol	15	566	403	31	1.26504793	4.39	18.2	2.4	7.49	13.3	13.1	50.3		100.1	100.5	38.7	257.5	573.5	573.5	26.4	50.3	150.7	38.7	100.1	100.5	257.5
966	64.66245	-21.39446			24.6	GRASSLAND	lixisol	15	94.99050095	191.7808219	713.2286771	1.348330536	5.43	12.9	1.1	11.43	3.4	2.8	5.1		12.5	17.9	0.6	137.2	179.5	179.5	6.3	5.1	23	0.6	12.5	17.9	136.6
975	64.65602	-22.34732			10.62	GRASSLAND	cambisol	15	424.6424643	522.7522752	52.60526053	1.262022054	6.07	18.4	2.4	7.58	11.5	15.3	19.4		74.2	76.6	82.2	436	715.1	715.1	26.7	19.4	95.9	82.2	74.2	76.6	436
1171	31.76666667	114.0166667	15.2	1119		FOREST		12.5				0.160703368	5.8	500	28.78753648	14.6	23	15	110		21	589	45	256	1200	1200	38	110	699	45	21	589	397
1222	27.73333333	114.65				FOREST	Mollisol	5	50	850	100	1.34	7.5			14		40	242		61	477	153	86	1566	1566	40	242	719	153	61	477	593
1280	21.45	110.9	23	1550		FOREST	Alfisol	2.5				1.57	5.8				192.5	75.6	107.7		50.4	351.8	77.9	289.9	1146	1146	268.2	107.7	459.6	77.9	50.4	351.8	289.9
1219	27.73333333	114.65				FOREST	Alfisol	2.5				1.57	5.8				183.6	75.3	104		42.4	328.9	64.7	262.1	1061	1061	258.9	104	432.9	64.7	42.4	328.9	262.1
904	33.61666667	102.8666667				GRASSLAND		5					6.485	30.47853828			3.9	10.3	24.8		148.5	327.5	8.4	231.2	884.1	884.1	14.2	24.8	352.3	8.4	148.5	327.5	360.7
1228	27.73333333	114.65				FOREST	Mollisol	5	50	850	100	1.57	7.5			20.1713015		33	57		30	275	340	60	1093	1093	33	57	332	340	30	275	358
1518	33.61666667	102.8666667				GRASSLAND		5					5.92	43.8138051			4.4	8.7	26.9		138.1	262.4	18.1	195.4	867.8	867.8	13.1	26.9	289.3	18.1	138.1	262.4	409.2
1274	27.08333333	117.7166667				FOREST		32.5				0.264278499	5.8	190			6	38	31		17	261	79	99	565	565	44	31	292	79	17	261	133
875	38.43	-8.83	16.22	629		GRASSLAND	Rendzic Leptosol	2					6.4	86				5.8	13.1		48.1	235.5	223.7	119.9	646	646	5.8	13.1	248.6	223.7	48.1	235.5	119.9
600	38.73	-9.47	15.78	654		GRASSLAND	entisol	10	130	147	723	1.475207324	5.7	5.5	0.432690929	12.3375	61	53	0.3		376	232	1560			3090	114	0.3	232.3	1560	376	232
1537	38.43	-8.83	16.22	629		GRASSLAND	Stagnic Cambisol	2					5.1	29				12	22		55.4	192.9	78.7	23.5	384.4	384.4	12	22	214.8	78.7	55.4	192.9	23.5
1261	27.08333333	117.7166667				FOREST		37.5				0.174636081	5.8	330			15	24	21		9	163	5	55	345	345	39	21	184	5	9	163	108
1288	27.08333333	117.7166667				FOREST		37.5				0.398258353	5.8	130			3	18	26		6	160	131	62	447	447	21	26	186	131	6	160	103
1291	27.08333333	117.7166667				FOREST		32.5				0.199474064	5.8	260			11	9	61		72	127	28	162	525	525	20	61	188	28	72	127	217
905	33.61666667	102.8666667				GRASSLAND		5					4.26	99.07	5.3	18.69245283	3.8	11.9	36.6		56.2	117.1		119	344.5	344.5	15.7	36.6	153.6		56.2	117.1
1382	37.35	-8.84	16.28	515		GRASSLAND		7.5	401.66	142.03	456.33	1.002	4.904	51.0322	1.8488	27.60287754	3.743399587	5.907075746	15.74233596		42.02361957	96.43371374	8.308165221	386.3010488	558.4593586	558.4593586	9.650475333	15.74233596	112.1760497	8.308165221	42.02361957	96.43371374	386.3010488
922	33.48333333	102.6333333				GRASSLAND		5	770	150	86	0.51	5.4	80	6.9	11.5942029	133.8	108.2	23.5		512.7	94.1	75.3	28.2	1430	1430	242	23.5	117.6	75.3	512.7	94.1	482.4
1227	27.73333333	114.65				FOREST		37.5				0.433358848	5.8	120			8	10	39		18	87	104	74	375	375	18	39	126	104	18	87	109
862	43.64	-8.11	14.2	994		GRASSLAND		5	620	67	313	1.33	5.03				5.4	24.2	10.5		9.5	85.9	1.2	147.6	405.7	405.7	29.6	10.5	96.3	1.2	9.5	85.9	269.1
1400	42.58	-9.05	14.52	1178		DESERT	Latosol	6	195	159	646	1.5	6	1	0.174658968	17	6.9	7.9	5.9		45.2	77.8	32.1	128.1	303.8	303.8	14.8	5.9	83.7	32.1	45.2	77.8	128
1347	42.46	-8.88	14.54	1383		GRASSLAND	Latosol	22.5	288	117	595	1.5	5.8	0.5			1.9	3.8	6.4		32.4	70.4	27.6	141.5	283.9	283.9	5.7	6.4	76.8	27.6	32.4	70.4	141.4
924	33.48333333	102.6333333				GRASSLAND		5					4.31				13	31	45		35	70	90	45	464	464	44	45	115	90	35	70	180
1547	-19.35333333	-57.03305556				GRASSLAND		5	146	160	694		4.3	35.7	1.4	25.5	6.7	7.5	37.9		50.5	68.4	9.1	9.3	257.3	257.3	14.2	37.9	106.3	9.1	50.5	68.4	77.2
916	33.48333333	102.6333333				GRASSLAND		5	740	170	100	0.65	4.7	146	8.9	16.40449438	129.1	73.1	22.9		484.7	59.4	100.6	50.3	1390	1390	202.2	22.9	82.3	100.6	484.7	59.4	520.2
1532	37.72	-8.79	16.16	541		GRASSLAND		7.5	817.28	182.75	0	0.916	5.004	57.9124	1.8744	30.89650021	3.592163023	4.994774962	12.32764044		38.73835026	59.24835571	0.139367267	257.7393911	375.7692583	375.7692583	8.586937985	12.32764044	71.57599615	0.139367267	38.73835026	59.24835571	257.7393911
930	-19.35333333	-57.03305556				GRASSLAND		5	177	194	629		4	42.9	1.5	28.6	2	11.6	18.2		36	58.7	3.2	11.5	183.7	183.7	13.6	18.2	76.9	3.2	36	58.7	54
1544	42.58	-9.05	14.52	1178		GRASSLAND	Latosol	8	152	182	666	1.5	6	0.8	0.163190881	17	7.9	7.2	6.5		47.5	57.8	40.2	224.3	391.4	391.4	15.1	6.5	64.3	40.2	47.5	57.8	224.3
927	-19.35333333	-57.03305556				FOREST		5	151	183	666		4.5	42.25	1.3	32.5	6.6	5.3	33.1		53.6	56.1	12.8	11.5	241.7	241.7	11.9	33.1	89.2	12.8	53.6	56.1	74.2
933	-19.35333333	-57.03305556				FOREST		5	170	188	643		4.7	38.72	1.6	24.2	5.8	11.8	13.4		36.8	54.8	7.3	11.6	202.5	202.5	17.6	13.4	68.2	7.3	36.8	54.8	72.6
1542	43.3	-8.67	14.4	1008		GRASSLAND	INCE	4	142	136	722	1.504372689	6.4	3.9	0.340946232	17	69	46	2.3		302	53	850			2340	115	2.3	55.3	850	302	53
1460	38.43	-8.83	16.22	629		DESERT		5					4.76	42.8	2.8		1.3	6.7	9.9		27.4	52.6	11.9	95	210.1	210.2	8	9.9	62.5	11.9	27.4	52.6	100.4
1507	33.91666667	102.65				GRASSLAND		5					4.1	41.19	2.69	15.31226766	9	2.3	17.1		19.1	52.5		73	172	172	11.3	17.1	69.6		19.1	52.5
1425	43.52	-8.31	14.26	974		GRASSLAND	Latosol	26	225	123	652	1.5	5.7	0.3			1.6	2.1	5.2		19.2	52.5	17.5	108.5	206.5	206.5	3.7	5.2	57.7	17.5	19.2	52.5	108.4
1221	27.73333333	114.65				FOREST		42.5				0.519777776	5.8	100			3	12	7		12	52	30	30	170	170	15	7	59	30	12	52	54
866	38.73	-9.47	15.78	654		DESERT	INCE	7.5	111	142	747	1.522928371	5.8	2.9	0.283605796	14	66	40	6.3		191	51	260			1460	106	6.3	57.3	260	191	51
885	37.35	-8.84	16.28	515		GRASSLAND		7.5	823.53	176.49	0	0.82	4.716	70.7274	2.1228	33.31797626	4.197341185	4.853613445	12.49800117		37.35253815	50.92987978	0	415.1160691	523.8833044	523.8833044	9.05095463	12.49800117	63.42788095	0	37.35253815	50.92987978	415.1160691
1531	36.19	-6.03	17.92	677		GRASSLAND		7.5	372.2	262.37	365.45	0.578	4.302	135.5422	3.614	37.50475927	7.169424223	12.16758727	19.26191282		47.09050389	47.94209961	5.719286408	196.6903329	336.0411471	336.0411471	19.33701149	19.26191282	67.20401243	5.719286408	47.09050389	47.94209961	196.6903329
884	37.35	-8.84	16.28	515		DESERT		7.5	758.55	241.48	0	0.832	4.626	95.963	2.5076	38.26886266	5.071621049	8.084051437	24.04269756		47.03340427	46.99745036	13.75850947	400.6171701	545.6049043	545.6049043	13.15567249	24.04269756	71.04014792	13.75850947	47.03340427	46.99745036	400.6171701
1534	42.58	-9.05	14.52	1178		GRASSLAND	Luvisol	15	193	243	564	1.3	6.5	0.8	0.163190881	17	1.7	3.5	7.8		16.4	46.8	40	139	255.2	255.2	5.2	7.8	54.6	40	16.4	46.8	139
1523	-19.35333333	-57.03305556				FOREST		5	174	181	645		4.7	35.98	1.4	25.7	6.1	12.2	8.6		29.4	44.7	2.7	11.1	171.9	171.9	18.3	8.6	53.3	2.7	29.4	44.7	68.2
1517	33.91666667	102.65				GRASSLAND		5					4.07	18.92	1.39	13.61151079	1.4	7	14		21	43	4.5	42	147.4	147.4	8.4	14	57	4.5	21	43	56.5
854	-19.35333333	-57.03305556				FOREST		5	170	199	631		4.3	53.89	1.7	31.7	3.3	10.1	13.8		30.3	42.7	2.3	11.2	179.8	179.8	13.4	13.8	56.5	2.3	30.3	42.7	77.3
1412	37.12	-8.6	16.72	500		DESERT		7.5	270.06	166.85	563.1	0.766	4.55	88.0646	2.3468	37.52539628	6.686078456	8.563619233	22.59414641		40.28824439	42.55894134	16.61906876	271.3161795	408.6262781	408.6262781	15.24969769	22.59414641	65.15308775	16.61906876	40.28824439	42.55894134	271.3161795
1351	42.46	-8.88	14.54	1383		GRASSLAND	Latosol	27.5	183	159	658	1.5	6	0.3			1.8	3.6	4.1		30.7	41.9	29.3	202.5	313.9	313.9	5.4	4.1	46	29.3	30.7	41.9	202.5
876	40.73	-8.72	14.75	949		GRASSLAND	Luvisol	22	227	254	519	1.2	6.8	0.5			1.2	4.9	5.5		16.6	40	18.3	134.2	220.8	220.8	6.1	5.5	45.5	18.3	16.6	40	134.3
1548	-19.35333333	-57.03305556				GRASSLAND		5	170	246	584		4.3	47.04	1.4	33.6	4	4.3	15		20.7	39.3	2.2	7.7	169.9	169.9	8.3	15	54.3	2.2	20.7	39.3	84.4
1317	43.7	-7.84	14.02	1033		GRASSLAND	Latosol	55	262	169	569	1.5	5.3	0.3			1.6	4.4	3.5		24.9	37.2	23.7	128.3	223.6	223.6	6	3.5	40.7	23.7	24.9	37.2	128.3
1456	37.03	-8.04	17.11	514		GRASSLAND		7.5	378.89	318.54	302.63	0.596	4.206	114.023	3.0164	37.80102108	5.63914349	8.82724558	15.98766125		43.11455233	37.10647368	0.257610515	183.8206749	293.2449497	293.2449497	14.46638907	15.98766125	53.09413493	0.257610515	43.11455233	37.10647368	183.8206749
1527	43.7	-7.84	14.02	1033		GRASSLAND	Latosol	51.5	329	133	538	1.5	5.9	0.3			1.6	4.5	4.1		34.6	36.7	26	161.1	268.7	268.7	6.1	4.1	40.8	26	34.6	36.7	161.2
882	43.01	-9.26	14.64	839		GRASSLAND	fluvisols	5				1.57	4.4			11.809011	20.5	15.4	61.4		61.4	35.8	135.7	35.8	512	512	35.8	61.4	97.3	135.7	61.4	35.8	181.8
752	37.12	-8.6	16.72	500		GRASSLAND		7.5	689.68	301.84	8.48	0.72	4.708	64.2052	2.0178	31.81940728	2.809996965	5.525854128	12.18094344		36.51483221	33.87539087	1.076769691	345.679468	435.9739301	435.9739301	8.335851093	12.18094344	46.05633431	1.076769691	36.51483221	33.87539087	345.679468
928	-19.35333333	-57.03305556				FOREST		5	154	201	645		4.1	42.98	1.4	30.7	6.4	6.8	12.8		13.8	33.8	1.5	2.6	113.9	113.9	13.2	12.8	46.6	1.5	13.8	33.8	38.8
1304	27.08333333	117.7166667				FOREST		32.5				0.519777776	5.8	100			2	5	24		14	33	137	12	252	252	7	24	57	137	14	33	37
863	43.64	-8.11	14.2	994		GRASSLAND		7.5	90		725		3.73	9.7			2	5	12		12	32	0.1	38	107.1	107.1	7	12	44	0.1	12	32	44
868	37.72	-8.79	16.16	541		DESERT		7.5	714.45	249.71	35.87	0.672	4.652	107.2594	2.8346	37.83934241	5.03084079	8.155090323	18.91225841		46.33680799	31.74830458	1.688124267	333.6047328	445.2001339	445.2001339	13.18593111	18.91225841	50.66056299	1.688124267	46.33680799	31.74830458	333.6047328
861	43.67	-7.6	13.9	1068		GRASSLAND	Luvisol	23.5	196	313	491	1.3	6.8	0.5			2.2	4	7.2		14	31.7	24.8	144.6	228.3	228.3	6.2	7.2	38.9	24.8	14	31.7	144.4
1541	40.87	-8.68	14.75	1029		GRASSLAND		5	550	50	400	1.5	5	20.2	1.5	13.46666667	7.8	2.1	7.5		11.5	31	1.4	34.8	139.7	139.7	9.9	7.5	38.5	1.4	11.5	31	78.5
931	-19.35333333	-57.03305556				GRASSLAND		5	141	274	586		4.6	30.48	1.2	25.4	3	7.6	10.6		26.1	28.3	3.8	9.1	147.7	147.7	10.6	10.6	38.9	3.8	26.1	28.3	68.3
1503	33.91666667	102.65				GRASSLAND		10	592				4.8	22.58			2.2	5.2	8.5		41.7	26.5	3.5	423.9	511.5	511.5	7.4	8.5	35	3.5	41.7	26.5	423.9
857	-19.35333333	-57.03305556				GRASSLAND		5	120	306	574		5.4	45.5	1.3	35	7.3	6.8	6.3		22.3	25.4	7.2	10	142.4	142.4	14.1	6.3	31.7	7.2	22.3	25.4	67.1
886	40.05	-8.89	15.08	772		GRASSLAND	Latosol	60.5	239	139	622	1.5	5.7	0.2			1.4	2.5	4.3		32	23.6	24.4	207.4	295.4	295.4	3.9	4.3	27.9	24.4	32	23.6	207.2
1392	40.73	-8.72	14.75	949		DESERT	Luvisol	28.5	103	226	671	1.4	6.2	0.4			2.1	3.6	5.5		13.1	22.3	64.1	128.1	238.7	238.7	5.7	5.5	27.8	64.1	13.1	22.3	128
891	-19.35333333	-57.03305556				FOREST		5	131	134	735		4	44.2	1.3	34	3.6	5.6	12.7		19.5	21.6	0.9	7.2	121.7	121.7	9.2	12.7	34.3	0.9	19.5	21.6	57.8
1528	43.01	-9.26	14.64	839		GRASSLAND	ferralsol	5				1.57	4.4			11.809011	5.6	8.5	33.1		5.6	21.2	7.1	22.6	141	141	14.1	33.1	54.3	7.1	5.6	21.2	59.9
858	-19.35333333	-57.03305556				GRASSLAND		5	168	156	676		4.1	53.69	1.3	41.3	2.9	4	12.3		23.1	19.9	1.4	8.3	133	133	6.9	12.3	32.2	1.4	23.1	19.9	69.4
867	41.6	-8.81	14.55	1432		GRASSLAND	Acrisols	15	83.79162084	32.59674033	883.6116388	1.262022054	4.79	18.4	1.1	17.36	2.5	3.4	2.1		7.5	17.5	0.5	67.9	101.4	101.4	6	2.1	19.6	0.5	7.5	17.5	69.1
1538	40.05	-8.89	15.08	772		DESERT	Latosol	97.5	295	161	544	1.5	5.2	0.2			1.6	3.4	1.9		26	16.7	19.7	150.1	219.4	219.4	5	1.9	18.6	19.7	26	16.7	150.1
856	-19.35333333	-57.03305556				FOREST		5	147	209	644		4.2	49.05	1.5	32.7	5.1	5.3	12.7		27.8	16.5	1.1	4.2	121	121	10.4	12.7	29.2	1.1	27.8	16.5	52.5
870	40.73	-8.72	14.75	949		GRASSLAND	Luvisol	45	137	223	640	1.3	6.4	0.3			1	3.1	4		11.2	16.3	31.8	173.3	240.8	240.8	4.1	4	20.3	31.8	11.2	16.3	173.4
1325	43.67	-7.6	13.9	1068		GRASSLAND	Luvisol	47	180	299	521	1.3	6.7	0.3			1.5	5	3.5		8.2	15	21.6	126.6	181.3	181.3	6.5	3.5	18.5	21.6	8.2	15	126.5
932	-19.35333333	-57.03305556				FOREST		5	141	184	675		4.2	31.2	1	31.2	2.8	4.2	8		14.8	14.8	1.2	5.6	65.2	65.2	7	8	22.8	1.2	14.8	14.8	19.4
1540	40.05	-8.89	15.08	772		GRASSLAND	Latosol	95.5	338	134	528	1.5	5.3	0.2			1.7	4	2.7		28.9	13	18	169.1	237.3	237.3	5.7	2.7	15.7	18	28.9	13	169
1545	40.87	-8.68	14.75	1029		GRASSLAND		5	50	40	910	1.4	5.3	14	0.8	17.5	1.4	0.2	2.8		3.5	11.4	0.9	9.6	39.6	39.6	1.6	2.8	14.2	0.9	3.5	11.4	19.5
864	36.19	-6.03	17.92	677		DESERT		7.5	375.85	247.33	376.81	0.672	4.424	75.9776	1.8914	40.17003278	2.475469919	4.667785585	8.582019688		19.28862137	10.92166065	1.883300879	148.7450344	196.5638925	196.5638925	7.143255504	8.582019688	19.50368033	1.883300879	19.28862137	10.92166065	148.7450344
1535	41.6	-8.81	14.55	1432		GRASSLAND	Acrisols	15	253.4746525	106.2893711	640.2359764	1.349960761	4	12.8	0.8	16.87	5.9	2.9	6.8		8.5	9.4	0.8	81.1	115.4	115.4	8.8	6.8	16.2	0.8	8.5	9.4	81.1
935	-19.35333333	-57.03305556				GRASSLAND		5	124	161	715		4	41.25	1.1	37.5	3.3	4.8	9.4		25.1	9.1	1	2.6	87.2	87.2	8.1	9.4	18.5	1	25.1	9.1	34.5
1454	37.03	-8.04	17.11	514		DESERT		7.5	547.61	451.01	1.39	0.668	4.482	110.315	2.5146	43.86980037	3.845188847	6.067712491	7.95888878		26.85252434	9.076588623	0	114.6841321	161.7189293	161.7189293	9.912901338	7.95888878	17.0354774	0	26.85252434	9.076588623	114.6841321
1530	40.87	-8.68	14.75	1029		DESERT	fluvisols	5				1.57	4.4			11.809011	5.2	6.9	18.9		3.4	6.9	3.4	44.7	172	172	12	18.9	25.8	3.4	3.4	6.9	127.3
853	-19.35333333	-57.03305556				FOREST		5	125	178	697		4	37.1	1	37.1	3.4	10.2	4.5		25.3	6.7	2.3	8.8	78.2	78.2	13.6	4.5	11.2	2.3	25.3	6.7	25.8
1384	36.74	-2.12	17.97	225		GRASSLAND	Alisols	15	202.5	217	580.5	1.313024871	4.13	15.1	1	15.77	5.2	0.9	2.5		6.6	5.9	0.9	9.4	31.4	31.4	6.1	2.5	8.5	0.9	6.6	5.9	9.4
539	36.74	-2.12	17.97	225		DESERT	Acrisols	15	53.79462054	58.99410059	887.2112789	1.230745928	5.03	20.5	1.1	18.68	2.2	1.7	0.8		3	5.9	0.3	10.7	24.6	24.6	3.9	0.8	6.7	0.3	3	5.9	10.7
1543	41.67	-8.82	14.51	1441		GRASSLAND		5					7.02	10.56			5.6	13.5	6.4		2.1	5.2	143.5	11.5	187.7	187.7	19.1	6.4	11.6	143.5	2.1	5.2	11.5
929	-19.35333333	-57.03305556				FOREST		5	136	186	678		4.2	23.04	0.8	28.8	2	3.1	5.1		19.7	4	0.9	5.2	75.9	75.9	5.1	5.1	9.1	0.9	19.7	4	41.1
865	41.67	-8.82	14.51	1441		DESERT		5					7.02	6.89			6.9	13	9.8		2.1	3.5	135.4	13.9	184.6	184.6	19.8	9.8	13.4	135.4	2.1	3.5	13.9
1364	43.3	-8.67	14.4	1008		GRASSLAND	Latosol	122	178	221	601	1.6	5.7	0.1			1.7	2.8	1.6		28.8	2.4	17	220.8	275	275	4.5	1.6	4	17	28.8	2.4	220.7
855	-19.35333333	-57.03305556				FOREST		5	90	155	755		3.7	31.5	0.9	35	2.5	3	6.6		17.6	0.9	1.4	3.9	59.8	59.8	5.5	6.6	7.5	1.4	17.6	0.9	27.8
926	34.11527778	132.5				GRASSLAND		34	181.46				7.812282735	9.29			104.8	829.7			213.8		229.7	1093.9	3909.8	3909.8	934.5		270.2	229.7	213.8		2261.7
910	33.91666667	102.65				GRASSLAND		5					4	84.1	5.2	16.17307692										508	19.2		228	1.8	98.8		160.2
906	33.48333333	102.6333333				GRASSLAND		5					4.1	95	5.1	18.62745098										373.4	10.6		176.9	1.8	66.6		117.4
907	33.48333333	102.6333333				GRASSLAND		5					4.3	99.1	5.3	18.69811321										344.5	15.7		153.6		56.2
1512	33.91666667	102.65				GRASSLAND		5					3.73	53.31	3.34	15.96107784										332.7	27.1		141	12.6	30.9		120.3
908	33.91666667	102.65				GRASSLAND		5					3.78	37.74	2.15	17.55348837										309.7	17.3		109.4	8.4	23.6		149.2
903	33.61666667	102.8666667				GRASSLAND		5					3.69	48.06	2.54	18.92125984										279.2	26.7		105	10	22.5		115.3
1529	38.12	-8.8	16.16	581		GRASSLAND	Kandiudults	10	250	70	680	1.36	5.74	18.4	1.3		2.9	2.3			23		0.6	37.6	163.2	163.2	5.2		52.5	0.6	23		82
1536	38.12	-8.8	16.16	581		DESERT	Kandiudults	10	110	160	730	1.22	4.92	11.5	0.7		4.1	3.9			25		2	93.5	242.8	242.8	8		51	2	25		156.8
1345	38.12	-8.8	16.16	581		GRASSLAND	Kandiudults	10	230	120	650	1.31	5.67	16	1.1		2.3	3.4			21.2		0.8	46.6	173.5	173.5	5.7		50.6	0.8	21.2		95.2
1116	30.33333333	111.7833333	15.1	890		FOREST		10					5.59	19.66357309	1.6	12.28973318							2.5	60	69.5	69.5	17			2.5
1506	23.15583333	112.5613889	21	1927		FOREST		55	88.94				9.39976825	21.76			34.5	593.2			194.2		261.4	1394.4	4758.8	4758.8	627.7		1355.9	261.4	194.2		2319.8
1509	23.15583333	112.5613889	21	1927		FOREST		53.5	197.1				8.449594438	3.33			33	498.8			173.2		175.6	1090.2	4210.4	4210.4	531.8		1347.4	175.6	173.2		1982.4
911	23.15583333	112.5613889	21	1927		FOREST		61	273.87				7.522595597	14.36			29.5	825			194.3		248.8	941.8	3970	3970	854.5		886.2	248.8	194.3		1786.2
921	23.15583333	112.5613889	21	1927		FOREST		78	215.53				8.913093859	4.05			34.7	617.4			185.2		95.9	1717.5	4247.9	4247.9	652		808.9	95.9	185.2		2505.9
912	23.15583333	112.5613889	21	1927		FOREST		75.5	58.2				9.295480881	5.38			47.1	523			190.5		243.5	1988	4503.4	4503.4	570.1		653.9	243.5	190.5		2845.4
1500	23.15583333	112.5613889	21	1927		FOREST		84.5	238.11				5.657010429	20.73			21.2	659.2			159.5		133.3	1492.1	3812.2	3812.2	680.4		472.2	133.3	159.5		2366.7
1376	-35.08333	139.06667	14.93	443	212	SHRUBLAND	entisol	5				0.517807214	5.9	100.4	7.297	13.76	9.7	41.3									51
1409	-5.75	-76.1	26.3	2100	182	FOREST		50	98.54	670.175	231.285	1.06	9.37	24.7				3	10		21	128	95	277	745.8	745.8	3	10	138	95	21	128	488.8
1332	-17.93778	-51.64194	24	1600	800	GRASSLAND		4	15.13	18.21	66.66		4.08	36.61	2.67	13.71161049	0.9	7.4	5		20	35	9.5	92	179.8	179.8	8.3	5	40	9.5	20	35	102
1165	-17.93778	-51.64194	24	1600	800	FOREST		14	15.13	18.21	66.66		4.24	13.56	1.41	9.617021277	0.5	4.4	3		18	8	8.8	80	130.5	130.5	4.9	3	11	8.8	18	8	87.8
1344	-17.93778	-51.64194	24	1600	800	GRASSLAND		10	275	590	136	1.16	5.24	6.212296984	0.72	8.628190255										8983.4	275.6		534.8		4096.9
1178	-17.93778	-51.64194	24	1600	800	FOREST		10	275	590	136	1.16	5.04	13.27146172	2.09	6.349981683										14960.4	332.2		497.3		4315.3
998	-23.08556	-49.63111	21.7	1470	630	FOREST		5	426				4.3	20.9	1.2	17.41666667	1.9	14	38.9		77.2	109.5	1.6	300.8	690.1	690.1	15.9	38.9	148.4	1.6	77.2	109.5	447
1105	-21.24667	-50.78444	23.4	1240	425	FOREST		5	561	175	264	1.03	5.43				5.7	22.6	46.3		12.3	57	7	123.4	377.1	377.1	28.4	46.3	103.3	7	12.3	57	226.1
1152	-21.24667	-50.78444	23.4	1240	425	FOREST		10	275	590	136		5.33	13.02784223	1.74	7.487265648										14973.6	320.6		571.7		4520.9
1314	34.367	-106.067	11.13	370	1970	GRASSLAND	Ultisol	25				1.52	5.095238095	3.1			3.8	4.6	3.3		24.4	16.2	1.1	36.7	106.7	106.7	8.4	3.3	19.5	1.1	24.4	16.2	53.4
1402	34.367	-106.067	11.13	370	1970	GRASSLAND	Ultisol	47.5				1.44	5.095238095	3.3			1.6	2.2	1.6		41.2	14.6	0.5	82.2	189.7	189.7	3.8	1.6	16.2	0.5	41.2	14.6	127.9
205	-29.7	-53.7	19.35	1625	94	GRASSLAND		10	275	590	136	1.16	5.01	8.422273782	1.11	7.587634038										8189.6	345.4		686.6		3707.6
118	-28.19836	-50.07813	13	1600	1000	GRASSLAND		5	91.4				4.1	10.2	0.8	12.75	2	8.2	26.5		65.6	121	1.9	346.9	693.3	693.3	10.2	26.5	147.5	1.9	65.6	121	468.1
119	-28.19836	-50.07813	13	1600	1000	SHRUBLAND		5	457				4.5	25.6	2.2	11.63636364	2.5	11.5	37.9		73	105.4	3.8	323	700.2	700.2	14	37.9	143.3	3.8	73	105.4	466.1
199	-28.19836	-50.07813	13	1600	1000	FOREST		5	116				4.2	21.6	1.1	19.63636364	2.7	4.2	16.4		66.5	104.2	1.6	360.6	664.3	664.3	6.9	16.4	120.6	1.6	66.5	104.2	468.7
47	41.4398	107.031	4.93	140.63	1613	GRASSLAND		4.5					3.5	176.9	7.4		7.3	25.4	177.5		36.4	306.5	5.9	34.9	631.2	631.2	32.7	177.5	484	5.9	36.4	306.5	72.2
28	40.144	97.2805	7.26	58.04	1584	GRASSLAND		8	340				5.2	57	5.5		1.1	3.4	56.1		81.8	111.2	2	493.7	749.3	749.3	4.5	56.1	167.3	2	81.8	111.2	493.7
43	41.911	108.722	4.13	154.02	1520	GRASSLAND		10					6.14	37.7												657.6			24	440.3
32	41.8325	107.621	4.45	174.11	1517	GRASSLAND		10					7.4	47.2												614.4			18.8	327.2
33	41.7932	107.503	4.61	149.55	1512	GRASSLAND		10					7.18	49.1												652.9			30.8	394
39	40.8901	104.476	6.7	82.59	1456	GRASSLAND		10					4.7	14.44895592	1.45		5.2	9.8	31.2		41.8	76.6	3.5	200.4	368.5	368.5	15	31.2	107.8	3.5	41.8	76.6	200.4
36	41.8717	108.054	5.25	169.64	1384	GRASSLAND		10					7.38	48.5												571.1			20.6	332.3
42	39.8691	98.6959	8.14	84	1382	GRASSLAND		3.95				0.62	6.59	56			40.4	12	13.1		9.4	145.1	556.5	181.9	1065.7	1065.7	52.5	13.1	158.3	556.5	9.4	145.1	289.5
56	40.5759	96.6907	8.06	49.11	1363	GRASSLAND		0.5					3.5	207.3	11.9		4.8	61.2	124.4		46.4	415.6	2.3	38	722.7	722.7	66	124.4	540	2.3	46.4	415.6	68
29	40.7723	104.908	7.02	98.21	1299	GRASSLAND		10					4.65	12.55800464	1.91		3.5	7.8	27.4		38.7	74.3	3.4	200.9	356.1	356.1	11.3	27.4	101.8	3.4	38.7	74.3	200.9
25	40.733	105.616	7.18	60.27	1293	GRASSLAND		2.5					3.5	237.6	12.9		2.4	35.3	272.7		83.3	335.3	4.4	29.4	799	799	37.7	272.7	608	4.4	83.3	335.3	65.6
48	42.1859	109.194	5.25	178.57	1279	GRASSLAND		10					5.27	22.89443155	1.52		2.1	6	33.7		24.2	70.1	3	136.7	275.8	275.8	8.1	33.7	103.8	3	24.2	70.1	136.7
31	42.4215	109.823	6.13	116.07	1151	GRASSLAND		10					4.65	13.60208817	1.06		4.4	6.2	26.8		39.6	74.6	3.4	199.8	354.8	354.8	10.6	26.8	101.4	3.4	39.6	74.6	199.8
24	43.9921	114.856	1.15	245.54	1126	GRASSLAND		8.5					4.9	86	6					14.7	48		28.8	88.5	239.3	239.4	14.7		59.3	28.8	48		88.6	First extracted with HCO3
35	42.6571	110.295	6.13	89.29	1125	GRASSLAND		10					5.49	24.08932715	1.57		2.1	7.1	42.1		24.2	74.9	3.5	105.1	258.9	258.9	9.2	42.1	117	3.5	24.2	74.9	105.1
38	41.9503	102.353	7.74	40.18	1122	GRASSLAND		12.45				1.27					1.3	7.4	2.8							1128.7	8.7	2.8
14	44.6597	117.923	0.67	359.38	1111	GRASSLAND		21												0.5	0		2.3	27.1	90	90.1	0.5		60.1	2.3	0.1		27.1	First extracted with HCO3
17	44.2277	116.547	1.07	303.57	1095	GRASSLAND		14					5.4	34	2.8						0		23.2	23.2	51.7	51.7			5.3	23.2	0.1			First extracted with HCO3
18	43.9136	115.721	1.31	270.09	1089	GRASSLAND		10					5.04	24.82598608	1.61		3.6	9.9	25.9		34.5	61.5	3.7	150.6	289.8	289.8	13.5	25.9	87.4	3.7	34.5	61.5	150.6
44	43.7173	112.929	3.56	147.32	1050	GRASSLAND		10					7.35	52.4												678.2			29.1	328.9
16	48.5079	117.176	0.19	258.93	1049	GRASSLAND		2.5					4.1	29	2.1					1.1	18.1		2.4	62.2	180.7	180.6	1.1		96.9	2.4	18.1		62.1	First extracted with HCO3
34	43.1675	111.396	4.61	189.73	1047	GRASSLAND		10					5.29	24.10092807	1.55		2.5	7.3	34		24	64	3.1	108.8	243.6	243.6	9.8	34	98	3.1	24	64	108.8
45	41.1257	100.465	8.86	46.88	1045	GRASSLAND		10	250		560		4.85	110	8		3	7	32		91	127	6			704	10	32	159	6	91	127	438
21	43.8743	114.109	2.2	220.98	1045	GRASSLAND		2.5					4.5	24	2.1					4.1	41.5		15.9	6.2	146.2	146.1	4.1		78.5	15.9	41.5		6.2	First extracted with HCO3
52	42.9319	110.845	5.33	64.73	1035	GRASSLAND		10					5.07	23.9675174	1.56		2.6	8.3	30.6		28.1	54.1	3.1	133.7	260.5	260.5	10.9	30.6	84.7	3.1	28.1	54.1	133.7
57	41.7147	103.139	8.38	53	1027	GRASSLAND		10					4.74	14.10092807	1.6		5.2	9.3	28.4		41.4	74.7	3.2	202.3	364.7	364.7	14.6	28.4	103.1	3.2	41.4	74.7	202.3
30	43.8351	113.48	3.4	203.13	1022	GRASSLAND		14					4	44	3.2					2	5.9		3	48.4	158.4	158.5	2		99.1	3	5.9		48.5	First extracted with HCO3
22	43.4031	111.986	4.29	149.55	1015	GRASSLAND		5	197	464	339		4.1	12.76102088			5.5	12	29		64	12	11	74	266.5	266.5	17.5	29	41	11	64	12	133
10	45.0131	118.748	0.83	373	986	GRASSLAND		5					4	44	3.2					37	34.5		12.9	134.8	417.3	417.3	37		198.1	12.9	34.5		134.8	First extracted with HCO3
27	41.6754	100.976	8.79	31.25	970	GRASSLAND		28				1.26					1.3	3	0.9							992.6	4.3	0.9
11	45.445	119.731	0.43	419.64	969	GRASSLAND		13					3.4	177	9.2					3.4	21		7.6	86.8	199.8	199.8	3.4		81	7.6	21		86.8	First extracted with HCO3
53	43.6387	112.221	4.21	147.32	959	GRASSLAND		10.5					5.1	35	3.5					1.5	9.1		62.8	62.8	160.8	160.8	1.5		24.6	62.8	9.1		62.8	First extracted with HCO3
49	42.0288	101.723	8.71	51.34	930	GRASSLAND		22.5						15				14.2	14.2		79.7	33.8	3.6	216.9	364.4	364.4	16.2	14.2	47.9	3.6	79.7	33.8	226.9	First extracted with water
54	41.3613	103.768	9.03	53	874	GRASSLAND		5					6.6	50.9	4.8			46.7	47.5		118	131.1	8.6	466.8	820.7	820.7	48.7	47.5	178.6	8.6	118	131.1	513.6	First extracted with water
3	47.644	119.299	-1.84	379.46	867	GRASSLAND		29												9.1	45		28.1	81.9	248.5	248.4	9.1		84.4	28.1	45		81.9	First extracted with HCO3
4	49.9215	120.007	-2.87	406.25	762	GRASSLAND		10				0.473613085	5.190476191	110	6.784234992	16.214061	4.8	10	65.1		227.2	519.5	25.8	216.4	1414	1414	14.8	65.1	584.6	25.8	227.2	519.5	561.6
9	49.3325	117.097	-1.5	296.88	721	GRASSLAND		10					4.1	29	2.1					0.2	13.9		5.5	56	148.2	148.2	0.2		72.6	5.5	13.9		56	First extracted with HCO3
6	48.1152	118.473	-1.02	285.71	716	GRASSLAND		20													0		5.3	5.3	48.3	48.3			37.7	5.3	0.1			First extracted with HCO3
2	46.3482	120.478	0.19	437.5	675	GRASSLAND		32.5												0.2	11.7		4.6	5.1	64.7	64.7	0.2		43.1	4.6	11.7		5.1	First extracted with HCO3
1	49.1754	120.36	-1.26	390.63	633	GRASSLAND		10				0.331271085	5.380952381	154	9.488753947	16.229739	6.4	10.4	65		94.9	483.5	38.1	110.7	961	961	16.8	65	548.5	38.1	94.9	483.5	262.5
5	49.4895	119.692	-1.26	360	599	GRASSLAND	peat soils	95				0.31	4.2	186.031				31	29		200	110	162	221	753	753	31.1	29	139	162	200	110	221
37	44.4634	117.176	1.07	323.66	589	GRASSLAND		10					4.72	13.8225058	1.25		5	8	29.4		39.2	75.8	2.9	204.7	364.9	364.9	12.9	29.4	105.2	2.9	39.2	75.8	204.7
12	49.5681	118.001	-0.21	270.09	582	GRASSLAND		10					4.5	24	2.1					0.2	34.6		5.8	4.6	112.3	112.2	0.2		67.1	5.8	34.6		4.6	First extracted with HCO3
13	48.3508	118.001	-1.42	316.96	573	GRASSLAND		4.5					3.4	177	9.2					23.4	69.7		23.2	109.8	360.2	360.1	23.4		134.1	23.2	69.7		109.8	First extracted with HCO3
20	48.8613	116.94	0.35	261.16	568	GRASSLAND		26.5												0.8	12.2		8.3	121.4	245.3	245.4	0.8		102.6	8.3	12.2		121.5	First extracted with HCO3
7	49.8037	118.552	-1.42	330.36	535	GRASSLAND		8					5	35	2.6					0.3	0		17.9	17.8	68.1	68.1	0.3		32.1	17.9	0.1		1.3	First extracted with HCO3
8	50.0785	119.299	-1.74	361.61	530	GRASSLAND		21												1.6	0		26.3	26.3	108.9	113.6	1.6		54.7	26.3	0.1		30.9	First extracted with HCO3
41	41	103	9.43	35.71		GRASSLAND		7.5						23				9.4	14		60.4	31	4.8	239.7	361.7	361.7	11.8	14	45	4.8	60.4	31	239.7	First extracted with water
1383	-10.5	-62.5	22.2	2270	160	FOREST		50	99.99	663.02	236.985	0.9	7.06	25.1				2	12		16	305	58	315	991.1	991.1	2	12	317	58	16	305	598.1
1362	-10.5	-62.5	22.2	2270	160	GRASSLAND		50	99.99	663.02	236.985	0.9	6.89	28.2				2	10		19	290	52	448	1028.2	1028.2	2	10	300	52	19	290	655.2
1307	-10.5	-62.5	22.2	2270	160	FOREST		50	110.9633333	724.14	164.8966667	1.18	8.1	28.1				3	11		20	182	125	421	942.7	942.7	3	11	193	125	20	182	601.7
1372	-10.5	-62.5	22.2	2270	160	GRASSLAND		50	94.615	571.73	333.655	1.21	6.58	18.1				1	10		18	179	27	353	726.3	726.3	1	10	189	27	18	179	491.3
1361	-10.5	-62.5	22.2	2270	160	GRASSLAND		50	110.9633333	724.14	164.8966667	1.18	7.41	29.2				3	15		16	150	111	400	908.4	908.4	3	15	165	111	16	150	613.4
1353	-10.5	-62.5	22.2	2270	160	GRASSLAND		50	110.9633333	724.14	164.8966667	1.18	7.39	28.8				3	7		18	130	113	469	913.8	913.8	3	7	137	113	18	130	642.8
1713	19.51684	-105.08026	26.4	750	42	FOREST		5	43.9	165.3	779.817		7.94037	0.50375111	0.07577263				5.7	15.9		19.2	430	21.8	624.9	624.9	15.9	5.7	24.9	430		19.2		Sum of resinpi and hco3pi
1599	19.51684	-105.08026	26.4	750	42	FOREST		5	33.5	102.5	893.578		8.65596	1.37967374	0.12686618				7.2	29	1.5	12.2	396.6	16.7	601.7	601.7	29	7.2	19.3	396.6	1.5	12.2	155.2	Sum of resinpi and hco3pi
1833	68.34412778	18.81173333	-2.5	809	842.53	TUNDRA	Hapludalf	15	240	190	570	1.33	3.8	30	2.032329072	14.761389	4.6	8.6	6.8		14.2	32.7	0.6	331	398.5	398.5	13.2	6.8	39.5	0.6	14.2	32.7	331
1837	68.34412778	18.81173333	-2.5	809	842.53	TUNDRA	Hapludalf	5	190	180	630	1	4	55.4	3.753034352	14.761389	10.5	15.4	13.9		29.5	27.4	0.7	341	438.3	438.3	25.9	13.9	41.2	0.7	29.5	27.4	341
1821	68.34412778	18.81173333	-2.5	809	842.53	TUNDRA	Hapludalf	30	265	190	545	1.4	4.1	21.4			1.7	0.8	1.7		5.1	25.3	0.5	420.3	455.5	455.5	2.5	1.7	27	0.5	5.1	25.3	420.3
806	68.41667	18.31667	-2	1000	668	TUNDRA	cambisol	15	254	351.8	394.2	1.338595947	5.56	13.5	1.4	9.9	8.3	4.9	11.5		15.7	27.1	9.5	163.2	240.2	240.2	13.2	11.5	38.6	9.5	15.7	27.1	163.2
1558	68.41667	18.31667	-2	1000	668	TUNDRA	cambisol	15	266.2733727	244.6755325	489.0510949	0.961744799	4	41.6	2.1	19.49	5.9	5.5	4.8		8.8	17.9	0.5	58.5	101.9	101.9	11.4	4.8	22.8	0.5	8.8	17.9	60.7
1671	68.41667	18.31667	-2	1000	668	TUNDRA	cambisol	15	201.279872	162.8837116	635.8364164	1.150252666	4.76	26.2	1.6	15.98	5.3	3.2	3.1		12.5	17.9	0.3	129.7	172.1	172.1	8.6	3.1	21	0.3	12.5	17.9	131.2
983	68.35	18.2	-5	904.5	260	TUNDRA	gley sol	15	392.4	437.3	170.3	1.394831775	4.05	10.1	1.4	7.29	10	10.9	27.9		46.2	76.7	3.5	175.1	350.2	350.2	20.9	27.9	104.6	3.5	46.2	76.7	175.1
1575	68.35	18.2	-5	904.5	260	TUNDRA	cambisol	15	283.5716428	615.5384462	100.889911	1.346702543	5.15	13	1.6	8.34	3	5	14.9		44.9	70.5	7.3	323.4	469	469	8	14.9	85.3	7.3	44.9	70.5	323.4
1560	68.35	18.2	-5	904.5	260	TUNDRA	cambisol	15	300.4	233.1	466.5	1.3273396	4.95	14.2	1.8	8.03	8.3	8.2	24.7		36.4	43.4	22.5	267	410.5	410.5	16.6	24.7	68.1	22.5	36.4	43.4	269.3
321	31.71306	35.06556	17.7	540	620	SHRUBLAND		7.5	796.76	203.25	0	0.818	4.786	93.3994	2.4444	38.20954017	4.31909054	6.872925744	16.05884346		49.66933012	46.63301825	9.328182579	365.8775845	498.7589752	498.7589752	11.19201628	16.05884346	62.69186171	9.328182579	49.66933012	46.63301825	365.8775845
812	19.182	109.49367	24.1	1513	220	FOREST		15	450	80	470		4.2	15.9	1.1		4.5	8.6	17.2		42.6	44.4	5.9	192.7	316.1	316.1	13.2	17.2	61.7	5.9	42.6	44.4	192.7
1203	19.182	109.49367	24.1	1513	220	FOREST		15	490	50	460		4.1	25.5	1.6		5	5.9	18.1		28.1	32.2	0.5	52.3	142.1	142.1	10.9	18.1	50.3	0.5	28.1	32.2	52.3
1570	19.182	109.49367	24.1	1513	220	FOREST		15	240	100	660		4.7	10.6			3.6	12.7	10.4		22.7	30.4	1.4	77.2	158.4	158.4	16.3	10.4	40.8	1.4	22.7	30.4	77.2
786	19.2965	109.7575	24.18	1604	179	FOREST		25	174	72	754	1.21		13.1	1.6		7.2	4.7	33.8		23.4	79.4	7.9	299.4	627	627	11.9	33.8	113.2	7.9	23.4	79.4	470.6
1337	19.2965	109.7575	24.18	1604	179	FOREST		25	347	61	591	0.97		11.2	0.9		2.6	16.9	8.3		56	18.6	2.1	268.7	481	481	19.5	8.3	26.9	2.1	56	18.6	376.5
824	19.2965	109.7575	24.18	1604	179	FOREST		25	159	35	806	1.29		6.4	0.5		4.2	3.7	9.5		0.5	1	0.2	71.3	205.1	205.1	7.9	9.5	10.5	0.2	0.5	1	186
1318	19.57117	109.49367	24.31	1247	113	FOREST		15	180	350	480		6.1	10.8	1.2		37.2	32.7	28.1		54.4	108.4	37.2	237.5	535.5	535.5	69.8	28.1	136.5	37.2	54.4	108.4	237.5
1593	19.57117	109.49367	24.31	1247	113	FOREST		10	269	349	382		5.22	12.8				4.2	37.6		65.3	46.9	15.4	47.1	246.6	246.6	6	37.6	84.5	15.4	65.3	46.9	75.4	First extracted with H2O
793	19.57117	109.49367	24.31	1247	113	FOREST		15	40	180	780		6.4	6.2	0.5		1.8	11.8	6.3		2.3	34.9	1.4	50.6	109.1	109.1	13.6	6.3	41.3	1.4	2.3	34.9	50.6
844	19.76667	109.77667	23.98	973	108	FOREST		15	174	83	743	1.08		16	1.7		10.4	4.5	33.6		24.3	79.7	10	217.9	519.6	519.6	14.9	33.6	113.3	10	24.3	79.7	357.1
788	19.76667	109.77667	23.98	973	108	FOREST		5	186	81	733	0.99		21.8	2.2		9.2	7.1	32.5		32.5	41.1	10.1	233.5	504.2	504.2	16.3	32.5	73.6	10.1	32.5	41.1	371.7
1115	19.76667	109.77667	23.98	973	108	FOREST		15	325	70	605	1.01		12.9	1		3.7	18	5		53.3	21	2.3	232.4	437.1	437.1	21.7	5	26	2.3	53.3	21	333.8
833	19.66967	109.66667	24.26	1052	81	FOREST		5	311	70	619	0.97		15.6	1.2		3.9	20.8	1.9		58.1	30.6	2.4	243.9	453.6	453.6	24.7	1.9	32.5	2.4	58.1	30.6	336
794	19.66967	109.66667	24.26	1052	81	FOREST		5	148	22	830	1.18		9.5	0.7		6.8	5.3	27.9		0.9	2.6	0.4	77.6	185.2	185.2	12.1	27.9	30.5	0.4	0.9	2.6	141.3
842	19.66967	109.66667	24.26	1052	81	FOREST		15	150	26	824	1.26		8.4	0.5		4.8	3.9	25.7		0.7	1.6	0.2	67.4	204.5	204.5	8.7	25.7	27.3	0.2	0.7	1.6	167.6
82	36.47	136.78167	15.6	2343	355	FOREST	Ustorthents	6	100	250	650	1.57	6.5			13.743489		48.1	27.3		36.4	185.7				767	48.1	27.3	213		36.4	185.7
79	36.47	136.78167	15.6	2343	355	FOREST	peat soils	50				0.31	5.8	191.828				29	34		221	169	419	251	1123	1123	29	34	203	419	221	169	251
76	36.47	136.78167	15.6	2343	355	FOREST	peat soils	70				0.31	5	228.718				34	46		169	152	287	190	878	878	34.2	46	198	287	169	152	190
77	36.47	136.78167	15.6	2343	355	FOREST		10					4.7	14	1	14	25.3	21.5	56.3		15.1	66.6	24.6	43.2	308.4	308.4	46.8	56.3	122.9	24.6	15.1	66.6	99
75	36.47	136.78167	15.6	2343	355	FOREST		10					4.9	11	1	11	24.5	22.6	42.7		27.5	55.5	19.7	43.3	310.6	310.6	47.1	42.7	98.2	19.7	27.5	55.5	118.1
81	36.47	136.78167	15.6	2343	355	FOREST		7.5	320	380	300	1.394831775	8.2	10.1	0.7	14.42857143	8.5	21.2	10.8		15	9.2	265.9	61.2	500.6	500.6	29.7	10.8	20	265.9	15	9.2	170
80	36.47	136.78167	15.6	2343	355	FOREST		7.5	130	260	610	1.506216839	8.3	3.8	0.4	9.5	7.2	9.1	8.2		7.2	2.2	345.9	37.3	471.8	471.8	16.3	8.2	10.4	345.9	7.2	2.2	92
775	36.56	111.19	5.7	559.5	1856	FOREST		2.5					4	152	7.238095238	21	4.5	5.2	24.7		30	78	12				9.7	24.7	102.7	12	30	78
1103	31.527	110.032	9	1268	1830	FOREST	Ustorthents	1	100	250	650	0.556069566	7	93	9.6	9.6875		70.7	32.2		35.9	194.8				1009	70.7	32.2	227		35.9	194.8
803	30.045	110.529	9.1	1542	1813	FOREST	Ustorthents	6	100	250	650	1.57	6.5			13.743489		36.2	17.2		29.2	153.4				767	36.2	17.2	170.6		29.2	153.4
818	37.851	111.483	3.1	536.25	1796	FOREST	spodosol	178				1.32	4.66	6.6							41		2	61	155	155				2	41
811	38.715	111.98	3.68	493.25	1748	FOREST		2					5.4	34	2.8					0.9	5.6		46.5	46.5	113.4	113.4	0.9		13.9	46.5	5.6		46.5	First extracted with HCO3
755	31.49	110.36	9.5	1234	1748	FOREST	spodosol	128				1.12	4.85	6.7							30		1	83	199	199				1	30
710	33.669	111.806	6.4	976	1721	FOREST	Spodosol	5				1.57	3.74			19.71923514	15.5	15.3	10.3		30.7			76.3	151.1	151.1	30.9	10.3	10.3		30.7
814	34.417	111.934	7.6	799	1709	FOREST		10					4.2	44	2.588235294	17	0.7	1.1	10.7		21	52	2				1.8	10.7	62.7	2	21	52
1198	40.832	111.246	1.5	381	1672	FOREST		1.5					5.1	35	3.5					1.8	22.9		106.8	10.8	210.5	207.1	1.8		68.2	106.8	22.9		7.4	First extracted with HCO3
1118	35.424	112.021	6.7	704	1640	FOREST	Ustorthents	1	100	250	650	0.519777776	6.8	100	7.9	12.65822785		63.9	24.7		36.4	179.7				718	63.9	24.7	204.4		36.4	179.7
1190	35.702	110.041	7.9	573	1562	FOREST	spodosol	161				1.32	4.74	5.8							35		1	87	169	169				1	35
1210	30.055	110.225	10.2	1515	1517	FOREST	spodosol	192.5				1.36	4.76	6.1							54		2	94	193	193				2	54
815	25.901	110.477	12.8	1631	1498	FOREST		15	170	180	650		5.2	15.8	1.2		5	9.5	7.3		10.9	34.5	0.9	62.2	130.2	130.2	14.5	7.3	41.7	0.9	10.9	34.5	62.2
1578	29.775	110.075	11.6	1526	1427	FOREST		2.5					5	80	6.153846154	13	2.6	4.4	8.2		31	99	9				7	8.2	107.2	9	31	99
1569	33.49	111.946	8.1	948	1415	FOREST	spodosol	144.5				1.32	4.71	3.4							27		1	74	150	150				1	27
784	35.272	112.372	9.2	683	1408	FOREST		10					4.6	46	4.181818182	11	1.1	1.4	7.7		22	82	4				2.5	7.7	89.7	4	22	82
1033	24.15	110.228	13	1646	1393	FOREST		15	180	70	750		4.5	12.8	0.8		2.7	10.9	18.1		19	29.9	1.4	39.2	121.3	121.3	13.6	18.1	48.1	1.4	19.1	29.9	39.2
679	33.516	111.964	9.2	905	1261	FOREST	spodosol	149.5				1.25	4.71	8.3							30		1	56	128	128				1	30
789	24.164	110.255	14.2	1648	1254	FOREST		15	310	200	490		6.3	18.5	1.7		10.4	11.8	23.1		40.8	109.8	2.7	308.3	506.9	506.9	22.2	23.1	132.9	2.7	40.8	109.8	308.3
813	23.49	108.447	15.8	1695	1242	FOREST		15	110	30	850		4.6	6.1	0.4		5.9	11.8	15		17.7	35.8	1.8	39	127	127	17.7	15	50.8	1.8	17.7	35.8	39
795	30.07	110.541	11.5	1456	1234	FOREST		2.5					7				34.7	28.5	24.1		215.3	35.2	48.9	105.6	754.6	754.6	63.2	24.1	59.3	48.9	215.3	35.2	367.9
1580	28.706	108.204	12.6	1346	1176	FOREST		15	50	40	910		4.6	3.9	0.2		2.7	1.4	4.3		4.3	7.5	2.7	21	43.9	43.9	4.1	4.3	11.8	2.7	4.3	7.5	21
1302	32.431	110.741	10.33	1023.75	1122	FOREST	spodosol	135.5				1.3	4.74	5.4							28		1	76	187	187				1	28
573	18.383	109.033	19.6	1723	1095	FOREST		15	100	140	750		5.9	10.8	1.2		6.8	12.7	10.4		9.5	36.3	4.5	143.4	223.7	223.7	19.5	10.4	46.7	4.5	9.5	36.3	143.4
816	28.67	109.314	14.1	1421	1090	FOREST		15	190	100	710		5.1	5.5	0.5		3.6	9.5	4.5		2.7	28.6	0.9	50.3	100.2	100.2	13.2	4.5	33.1	0.9	2.7	28.6	50.3
1091	27.875	108.735	14.15	1265	1037	FOREST		15	160	60	780		4.2	9	0.6		3.2	9.1	8.6		12.7	16.8	1.8	65.1	117.3	117.3	12.2	8.6	25.4	1.8	12.7	16.8	65.1
783	26.388	110.08	14.5	1485	1022	FOREST		15	60	30	910		4.9	4.4	0.3		2.3	1.4	4.1		4.5	6.3	1.4	10.7	30.7	30.7	3.6	4.1	10.4	1.4	4.5	6.3	10.7
797	28.664	110.07	14.3	1487	934	FOREST		15	40	30	930		4.8	3.5	0.2		2.3	2.3	7.3		5	7.3	1.4	10.7	36.1	36.1	4.5	7.3	14.5	1.4	5	7.3	10.7
66	39.4	-123.8	11.5	1137	53	GRASSLAND		5						58.3							28.8	102.8		119.2	406.9	406.9					28.8	102.8		Not dectected
67	39.4	-123.8	11.5	1137	53	FOREST		5						21.9			3.7	18.6	74.2		3.7	77.9	14.8	70.5	441.5	441.5	22.3	74.2	152.1	14.8	3.7	77.9	248.6
69	39.4	-123.8	11.5	1137	53	FOREST		3.75	175.5	191	633.5		6.6	22.35	0.73	30.61643836	0.7	0	1.5		9.1	19.5	3.1			194.5	0.7	1.5	21	3.1	9.1	19.5	160.8
70	39.4	-123.8	11.5	1137	53	FOREST	haplargid	5	86.79132087	80.49195081	832.7167283	1.5764066	7.5	0.09231	0.0099	9.324242424	13.2	3.5	1.3		11.1	3.8	79.3	26.7	191.5	191.5	16.7	1.3	5.1	79.3	11.1	3.8	79.3
68	39.4	-123.8	11.5	1137	53	FOREST	haplargid	5	106.203474	259.057072	634.7394541	1.575354852	7.8	0.1465	0.01489	9.838817999	6.1	10.8	3.2		9.8	3.4	196.1	39.1	337	337	16.9	3.2	6.6	196.1	9.8	3.4	108.1
234	24.5146	121.58	10	3200	2078	FOREST	Dystrocryept	5	100	250	650	1.025739486	5.13	36	1.5	26.19		55.1	66.1		154.7	305	125			885	55.1	66.1	371.1	125	154.7	305	179.1
208	24.5146	121.58	10	3200	2078	FOREST	Mollisol	5	363.6363636	431.5684316	204.7952048	1.34	5.4			14	5.9	2	5.5		7.4	39.1	240.3	190.8	491	491	7.9	5.5	44.6	240.3	7.4	39.1	190.8
218	24.5146	121.58	10	3200	2078	FOREST	Mollisol	37.5	486	371	143	1.34	8.1				7.6	4.2	5.1		7.6	16.9	577.9	227.6	847	847	11.9	5.1	22	577.9	7.6	16.9	227.6
206	24.5146	121.58	10	3200	2078	FOREST	Haplustalf	7.5				1.297325258	6.38	16.1	1.330578512	12.1		37.8			40.1						37.8				40.1
236	24.5146	121.58	10	3200	2078	FOREST	aridisol	5				1.34	7.8			17	1.7	13.9			0		0.5	7.7	38.7	38.7	15.6			0.5	0
231	24.5158	121.575	10	3200	2021	FOREST	Cryochrept	7.5	76.8	174.6	748.6	0.95	4.4	51	3.1875	16	11	10	173		59	351	379	91	1074	1074	21	173	524	379	59	351	91
210	24.5158	121.575	10	3200	2021	FOREST	Mollisol	2.5				1.34	5.5				14.6	6.5	6		13.5	40.6	244.2	215.5	541	541	21.1	6	46.6	244.2	13.5	40.6	215.5
228	24.5158	121.575	10	3200	2021	FOREST	Lithic Haplocambids	10	203	290	507	1.393140119	8	10.2	0.728571429	14	7.5	1.8	1.7		0.7	10.1		785.5	807.3	807.3	9.3	1.7	11.8		0.7	10.1
217	24.5158	121.575	10	3200	2021	FOREST	Mollisol	37.5	280.7192807	391.6083916	327.6723277	1.34	8.5				2.7	3.4	2.7		4.7	4.7	529	124.9	672	672	6	2.7	7.4	529	4.7	4.7	124.9
209	24.5158	121.575	10	3200	2021	FOREST	Durustand	7.5				1.403324909	6.56	9.6	0.923076923	10.4		63.3			90.9						63.3				90.9
215	24.5141	121.59	10	3200	1960	FOREST	Mollisol	22.5	298	346	356	1.34	8.1				5.8	5.1	5.8		6.6	20.4	460.7	224.5	729	729	10.9	5.8	26.2	460.7	6.6	20.4	224.5
225	24.5141	121.59	10	3200	1960	FOREST	Lithic Ustic Haploca	10	142	222	636	1.37801905	7.9	11.1	0.792857143	14	11.7	2	1.9		4.3	18.8		945	983.7	983.7	13.7	1.9	20.7		4.3	18.8
229	24.5141	121.59	10	3200	1960	FOREST	Mollisol	80	272	406	322	1.34	8.6				1.2	3.6	0.6		6	6	485.3	102.1	605	605	4.8	0.6	6.7	485.3	6	6	102.1
226	24.5141	121.59	10	3200	1960	FOREST	Mollisol	5				1.34	7.6			14	18.5	27.4	9.4		9	1.9	65.6	34.6	312.8	312.8	45.9	9.4	11.3	65.6	9	1.9	181
233	24.5141	121.59	10	3200	1960	FOREST	Mollisol	57.5	256	409	335	1.34	8.7				1.9	1.9	0.6		3.9	1.9	519.2	119.4	649	649	3.9	0.6	2.6	519.2	3.9	1.9	119.4
211	24.5141	121.59	10	3200	1960	FOREST	Durustand	7.5				1.361435089	6.51	12.1	1.080357143	11.2		65.8			92.5						65.8				92.5
213	24.5133	121.596	10	3200	1870	FOREST	Mollisol	7.5	308	377	315	1.34	6.9			14	21.4	8	11.3		26	52.7	278.3	268.3	666	666	29.4	11.3	64.1	278.3	26	52.7	268.3
232	24.5133	121.596	10	3200	1870	FOREST	Mollisol	43.5	382.3823824	393.3933934	224.2242242	1.34	6.8				23.2	9.2	6.5		19.4	44.3	216	221.4	540	540	32.4	6.5	50.8	216	19.4	44.3	221.4
230	24.5133	121.596	10	3200	1870	FOREST	entisol	5				1.57	7.8			18.38057	52.1	65.8			30.2		144.4	60.9	1128.9	1128.9	117.9			144.4	30.2		836.3
212	24.5133	121.596	10	3200	1870	FOREST	Ustorthent	7.5				1.41187642	6.57	9.1	0.494565217	18.4		44.6			53.5						44.6				53.5
235	24.515	121.598	10	3200	1860	FOREST	Mollisol	22.5	417	326	257	1.34	7.6				7.6	2.8	8.3		11.7	44.8	348.8	266.1	690	690	10.3	8.3	53.1	348.8	11.7	44.8	266.1
219	24.515	121.598	10	3200	1860	FOREST	Durustand	7.5				1.358145473	6.4	12.3	1.060344828	11.6		76.2			88						76.2				88
214	24.515	121.598	10	3200	1860	FOREST	Haplustalf	7.5				1.288008214	6	16.7	1.336	12.5		65			50.5						65				50.5
222	24.5143	121.598	10	3200	1858	FOREST	Dystrocryept	5	100	250	650	1.015120653	5.19	36.9	1.3	28.7		22.7	29.7		119.9	325	116			753	22.7	29.7	354.7	116	119.9	325	139.7
221	24.5143	121.598	10	3200	1858	FOREST	Mollisol	2				0.988571079	7.4	39.2	3.77	10.39787798		7.7	10.8		12.1	87.1				684	7.7	10.8	97.9		12.1	87.1
220	24.5143	121.598	10	3200	1858	FOREST	Mollisol	7.5	384	364	252	1.34	6.5			14	19.4	9.4	15.1		27.4	56.9	252.1	340.7	721	721	28.8	15.1	72	252.1	27.4	56.9	340.7
227	24.5143	121.598	10	3200	1858	FOREST	Mollisol	57.5	498	381	121	1.34	8.5				3.5	2.6	1.8		5.3	7.9	687.9	174	883	883	6.2	1.8	9.7	687.9	5.3	7.9	174
207	24.5143	121.598	10	3200	1858	FOREST	Haplustalf	7.5				1.349960761	6.17	12.8	1.174311927	10.9		25.9			24.7						25.9				24.7
216	24.5143	121.601	10	3200	1855	FOREST	Mollisol	16	361	409	230	1.34	5.9			14	5.8	6.4	2.9		4.6	11	393.8	153.6	578	578	12.1	2.9	13.9	393.8	4.6	11	153.6
224	24.5143	121.601	10	3200	1855	FOREST	Mollisol	80	257.7422577	419.5804196	322.6773227	1.34	8.5				1.9	4.5	1.3		5.8	5.8	526.8	101.7	648	648	6.5	1.3	7.1	526.8	5.8	5.8	101.7
223	24.5143	121.601	10	3200	1855	FOREST		7.5				0.35	5	442	32	13.8125		53	27.4		42.8		430.9			1710	53	27.4	27.4	430.9	42.8		1156
1268	50.60433	10.77	5.5	1200	810	FOREST	histosol	47.5				0.198385535	7.666666667	262	16.4	15.97560976	15	91	156		62	175	1248	249	1996	1996	106	156	331	1248	62	175	249
1058	50.60433	10.77	5.5	1200	810	FOREST	histosol	110				0.191106434	7.761904762	277	15.3	18.10457516	32	34	36		36	140	599	200	1077	1077	66	36	176	599	36	140	200
1032	50.60433	10.77	5.5	1200	810	FOREST	histosol	170				0.166875302	7.380952381	381	21.9	17.39726027	5	38	0		1	98	300	401	843	843	43		98	300	1	98	401
1141	50.60433	10.77	5.5	1200	810	FOREST	histosol	59				1.502531064	7.285714286	4	0.2	20	9	23	10		52	36	6	21	157	157	32	10	46	6	52	36	21
148	6.08	116.55	10.56	3080	3080	FOREST		3.5	470	509	21		3.67	251			71	125	101		94.6	243	10.2	193	938	938	196	101	344	10.2	94.6	243	293.2
150	6.08	116.55	10.56	3080	3080	FOREST	Mollisol	15	221	292	487	1.223430921	6.6	21	1.9	11.05263158	20	9	13		29	50	197	200	534	534	29	13	63	197	29	50	216
152	6.08	116.55	10.56	3080	3080	FOREST		5						35	2.9		6	1	7							500	7	7
193	6.08	116.55	10.73	3285	3050	FOREST		5						40	4.6		3	7	41							400	10	41
158	6.08	116.55	12.65	2085	2700	FOREST	INCE	3.75	242.4242424	303.030303	454.5454546	1.16	4.9	38	2.7	14.07407407		17.6	35.2		82	146.5	29.3	58.6	586	586	17.6	35.2	181.7	29.3	82	146.5	275.4
186	6.08	116.55	12.65	2085	2700	FOREST	INCE	5				0.968550729	5.7	40.9836	2.3324	17.57142857	23.7	7.2	59.3		25.4	32.4	101.6	15.7	333.2	333.2	30.9	59.3	91.7	101.6	25.4	32.4	83.6
145	6.08	116.55	13.26	2085	2590	FOREST		5										5.6	267		142.5	411	32	657	1515.1	1515.1	5.6	267	678	32	142.5	411	657
151	6.08	116.55	13.26	2085	2590	FOREST	INCE	5				1.072287591	5.7	32.18072	1.85658	17.33333333	15.4	5	37.2		28.9	35	106.2	15.6	309.4	309.4	20.4	37.2	72.2	106.2	28.9	35	81.8
184	6.08	116.55	17.27	2714	1860	FOREST	INCE	5	220	60	720	1.46	8.1	8.3	0.6	13.83333333	13	4.8	3.3		17.5	13	24.1	16.8	92.5	92.5	17.8	3.3	16.3	24.1	17.5	13	16.8
197	6.08	116.55	17.27	2714	1860	FOREST	Argiustoll	7.5				1.191833565	6.7	23.2	1.901639344	12.2		52.3			41.8						52.3				41.8
144	6.08	116.55	18.92	2714	1560	FOREST		5										14.8	281		111.8	382	71	2451	3311.6	3311.6	14.8	281	663	71	111.8	382	2451
191	6.08	116.55	18.92	2714	1560	FOREST	INCE	5				1.106182417	5.7	29.52023	1.65534	17.83333333	15.7	5	26.8		26.1	36.6	93	15.5	275.9	275.9	20.7	26.8	63.3	93	26.1	36.6	72.8
188	6.08	116.55	18.92	2714	1560	FOREST	Argiustoll	7.5				1.120827996	6.39	28.4	2.043165468	13.9		78.6			60						78.6				60
194	6.08	116.55	23.65	2509	700	FOREST	Aridisol	15	182	301	517	1.396525751	8.2	10	1	10	21	19	5		8	21	293	120	492	492	40	5	26	293	8	21	125
182	6.08	116.55	23.65	2509	700	FOREST	alfisol	5	190	100	710	1.63	7.5	7.3	0.9	8.111111111	4.8	3	2.5		22.6	13.6	17.4	74.9	138.8	138.8	7.8	2.5	16.1	17.4	22.6	13.6	74.9		sand content correct
185	6.08	116.55	23.65	2509	700	FOREST		5						57	3.2		8	3	42							700	11	42
198	6.08	116.55	23.65	2509	700	FOREST	Ustorthent	7.5				1.51919687	6.74	3.1	0.219858156	14.1		11.6			24.4						11.6				24.4
169	6.08333	116.55	23.93	2509	650	FOREST	alfisol	5	200	280	520	1.43	5.1	44.1	4.2	10.5	4.4	4.8	22		58.2	34.2	3.6	115.6	242.8	242.8	9.2	22	56.2	3.6	58.2	34.2	115.6
179	6.08333	116.55	23.93	2509	650	FOREST		5						63	4		17	5	91							1100	22	91					987
168	6.08333	116.55	23.93	2509	650	FOREST	Argiustoll	7.5				1.148895853	6.82	26.3	1.933823529	13.6		54.8			39						54.8				39
187	6.08333	116.55	23.93	2509	650	FOREST	Ustorthent	7.5				1.278767442	7.07	17.3	0.915343915	18.9		41.3			29.2						41.3				29.2
1444	-3.08	-60.8	26	2503	72	FOREST		50	94.615	571.73	333.655	1.21	6.5	19				2	11		12	133	33	256	668.3	668.3	2	11	144	33	12	133	477.3
1450	-3.08	-60.8	26	2503	72	FOREST		50	70.605	661.335	268.06	1.34	8.64	11.4				1	25		6	20	402	201	839	839	1	25	45	402	6	20	385
1598	26.92	117.87	18.5	1756	430	FOREST		10				0.667060944	5	75	4.637326733	16.173111	5.2	13.6	72.7		132.4	359.9	22.8	171	1074	1074	18.8	72.7	432.6	22.8	132.4	359.9	466.9
1241	26.92	117.87	18.5	1756	430	FOREST	Haplustepts	10				1.140793898	6	26.9	2.3	11.69565217		39	36.8		125.3	305.3				706	39	36.8	342.1		125.3	305.3
819	26.92	117.87	18.5	1756	430	FOREST	andosol	5				0.957358881	5.8	42	2.2	19.09090909	2.3				10.7	137	17	38.5	205.5	205.5			137	17	10.7	137
520	40.05	-105.6	-3.7	930	3750	TUNDRA	cambisol	7.5	170	100	730	0.459303579	4.25	113.4	7.2	15.75	5	4	27		32	71	6		523	523	9	27	98	6	32	71	378
397	40.05	-105.6	-3	779	3650	FOREST	Ultisol	11.25				1.52	4.904761905	4.1	0.352414319	18.456725	11.1	16.7	5.9		37.1	18.6	3.1	25.2	128.9	128.9	27.7	5.9	24.5	3.1	37.1	18.6	36.4
458	40.05	-105.6	-1	779	3300	FOREST	Ultisol	3.75				1.52	4.523809524	6.7	0.501499452	18.456725	12.9	10.5	6.7		26	16.5	2.6	22.3	107.3	107.3	23.4	6.7	23.2	2.6	26	16.5	32.1
462	40.05	-105.6	1.3	692	3050	FOREST	cambisol	2.5	130	70	800	0.527768903	4.55	98.4	6	16.4	5	5	23		31	63	7		531	531	10	23	86	7	31	63	397
1321	-16.4021	-61.2264	24.6	1150	444	FOREST		5					7.6	9.06			4.6	7.1	4.1		8	10.3	55.5	15	104.5	104.5	11.7	4.1	14.4	55.5	8	10.3	15
1413	-16.4021	-61.2264	24.6	1150	444	SAVAN		5					8.05	6.9			6.3	15.9	3.8		1.3	6.9	103.6	11.6	149.3	149.3	22.1	3.8	10.7	103.6	1.3	6.9	11.6
1387	-16.4021	-61.2264	24.6	1150	444	SAVAN		5					7.51	5.58			4.3	7.9	4.4		14.6	2.9	87.3	24.3	145.6	145.6	12.2	4.4	7.2	87.3	14.6	2.9	24.3
1151	-15.1852	-61.3208	24.1	1270	323	FOREST		5					8.05	5.58			5	7.1	11.1		1.1	1.4	125.6	11.2	162.5	162.5	12.1	11.1	12.6	125.6	1.1	1.4	11.2
1451	-12.7513	-51.6981	25.8	1600	295	SAVAN		5					7.62	9.46			3	5.6	4.4		2.5	12.1	91.9	10.1	129.6	129.6	8.6	4.4	16.5	91.9	2.5	12.1	10.1
1465	-12.7513	-51.6981	25.8	1600	295	SAVAN		5					7.62	9.46			5	7.7	2.8		7.4	9.9	93	19.8	141.1	141.1	12.6	2.8	12.7	93	7.4	9.9	15.4
1457	-12.7513	-51.6981	25.8	1600	295	SAVAN		5					7.51	5.58			3.5	7.7	5.6		12.5	6.3	77.6	21.1	134.2	134.2	11.2	5.6	11.9	77.6	12.5	6.3	21
1338	-2.75132	-54.9528	25.1	1960	182	FOREST		50	70.605	661.335	268.06	1.34	8.71	12.9				1	25		6	19	321	212	706.2	706.2	1	25	44	321	6	19	334.2
1428	-3.22751	-54.9528	25.9	1880	153	FOREST		50	70.605	661.335	268.06	1.34	8.73	11.6				1	25		5	25	377	170	736.7	736.7	1	25	50	377	5	25	303.7
1399	-2.38095	-54.9057	26	1970	4	SAVAN		5	79	64	858	1.49	3.7	11.6	1	11.6	6.1	8.3	43.2		37.3	48.8	1	405.5	607.8	607.8	14.4	43.2	92	1	37.3	48.8	463.1
1453	-2.38095	-54.9057	25.9	2020	4	SAVAN		5	858	128	15	1.04	3.8	13.6	1.1	12.36363636	4.3	12.8	40.3		19.1	32	1.1	287.5	439.2	439.2	17.1	40.3	72.3	1.1	19.1	32	329.6
96	33.80625	101.62292	1.5	615.5	4053	SHRUBLAND	acrisol/ultisol	2.64				0.068	4.6	490	13	37.69230769	91.8	73.3	43.9		30.2	73.5	9.6	23.7	346	346	165.1	43.9	117.4	9.6	30.2	73.5	23.7
95	33.80625	101.62292	1.5	615.5	4053	SHRUBLAND	acrisol/ultisol	2.5	250	220	530	0.84	4.6	40	2.6	15.38461539	2.2	3.8	5.1		15	17.4	0	47.4	90.9	90.9	6	5.1	22.5	0	15	17.4	47.4
94	33.80625	101.62292	1.5	615.5	4053	SHRUBLAND	acrisol/ultisol	7.5	250	220	530	1	4.6	24	1.6	15	0.6	5.4	3.3		9.1	9.7	0	29.9	58	58	6	3.3	13	0	9.1	9.7	29.9
61	-1.27389	102.61472	27	2200	75	FOREST		30	99.88	661.25	238.87	0.86	6.79	53.6				12	26		35	452	48	327	1317.1	1317.1	12	26	478	48	35	452	744.1
59	-1.27389	102.61472	27	2200	75	FOREST		30	99.88	661.25	238.87	0.86	6.85	40.3				7	17		31	360	55	414	1281.9	1282	7	17	377	55	31	360	812
64	-1.27389	102.61472	27	2200	75	FOREST		30	99.41	669.11	231.485	0.96	6.71	56.1				10	10		33	253	51	474	1066.3	1066.3	10	10	263	51	33	253	709.3
60	-1.27389	102.61472	27	2200	75	FOREST		30	120.255	741.465	138.28	1.03	7.22	28.1				3	4		30	130	111	349	811.4	811.4	3	4	134	111	30	130	533.4
149	18.2894	-65.796	22.5	4150	815	FOREST		62.5				1.556975995	6.03	1.1				10.1	0.9		35.2	1.6	121.8	36.5	207.7	207.7	11.7	0.9	2.5	121.8	35.2	1.6	38.1
157	18.2773	-65.8485	22.5	4130	797	FOREST	Haplocryods	7.5				0.172659803	5.8	340	17	20	71.8	65.3	94.2		231.8	776.9	37.2	359.3	1636.5	1636.5	137.1	94.2	871.1	37.2	231.8	776.9	359.3
183	18.2905	-65.7949	22.5	4130	795	FOREST	Tropaquept	210.5	430	380	190	1.568513066	6.4	0.5						5.7	8		21.7	82.3	141.4	141.4	5.7			21.7	8
189	18.2921	-65.7956	22.5	4120	785	FOREST	Plinthustalf	128	430	290	280	1.498855375	5.5	4.2						1.7	17.7		0.2	114.3	209.3	209.3	1.7			0.2	17.7
190	18.2961	-65.7858	22.5	4110	778	FOREST	Tropaquept	61	320	480	200	1.524797959	5.9	2.8						4.5	12.9		0.9	67.5	126.6	126.6	4.5			0.9	12.9
159	18.2927	-65.7977	22.5	4110	772	FOREST		37.5				1.539847232	5.82	2				23.4	0.6		67.1	0.2	110.9	61.4	266.5	266.5	26.3	0.6	0.8	110.9	67.1	0.2	64.3
165	18.2919	-65.7963	22.5	4100	760	FOREST		17.5				1.508063516	5.44	3.7	0.329478145	20.55669365		30.8	2.4		94.4	0	75.8	65.1	272	272	34.3	2.4	2.4	75.8	94.4		65.1
161	18.2656	-65.8397	22.5	4070	740	FOREST	Mollisol	2				0.480141119	7.7	108.5	9.74	11.13963039		16.1	64.3		33	645				1336	16.1	64.3	709.3		33	645
175	18.281	-65.7906	22.5	4040	710	FOREST	Tropaquept	125.5	470	290	240	1.534184417	6	2.3						1.4	7.4		0.4	71.5	106.1	106.1	1.4			0.4	7.4
174	18.2724	-65.7883	22.5	4020	697	FOREST		10	31	29	940		6.1	6.6	0.3		1.1						0.7	10.9		21.4				0.7
153	18.2743	-65.8525	22.5	4020	694	FOREST		15	20	10	970		5.1	4.2	0.2		1.8	1.8	7.7		8.2	3.2	2.7	16.7	42.1	42.1	3.6	7.7	10.9	2.7	8.2	3.2	16.7
164	18.2747	-65.7877	22.5	4010	687	FOREST	calcareous	5	80	10	910	1.466223479	7.5	6	0.566	10.60070671		5.1	1.4		7.3	6.9	21.1	114.2	46.6	168	13	1.4	8.3	21.1	7.3	6.9	118.3
166	18.2719	-65.786	22.5	4010	685	FOREST	sand dunes	5				1.34	6.4			14		1.5	18.4		2.5	28.5		16.2	83	83	1.5	18.4	46.9		2.5	28.5
180	18.29	-65.79	22.5	4000	683	FOREST		10	20	21	959		8.1	17.3	1.2		1.9						361.1	19		421.4				361.1
170	18.271	-65.7856	22.5	4000	678	FOREST		10	16	14	969		8	14.2	0.7		1.1						193.8	29.5		250				193.8
155	18.2721	-65.7872	22.5	3990	674	FOREST		5				1.381363194	4.92	10.9	0.530240913	20.55669365		25.6	8.7		67.4	5.4	45.7	57.8	215.6	215.6	30.6	8.7	14.1	45.7	67.4	5.4	57.8
178	18.2884	-65.7907	22.5	3990	668	FOREST		10	20	13	967		5.7	3.8	0.1		0.5						0.3	3		7.1				0.3
177	18.2714	-65.7858	22.5	3980	661	FOREST		87.5				1.560811153	6.29	0.9				6.2	1.1		19.9	3	126.8	34.6	192.6	192.6	7.2	1.1	4.1	126.8	19.9	3	35.5
171	18.3099	-65.8183	22.5	3920	616	FOREST	Haplocryods	7.5				0.16943392	5	360	12.85714286	28	6.2	24.5	250.2		301.2	1876.7	0.2	72.5	2531.5	2531.5	30.7	250.2	2126.9	0.2	301.2	1876.7	72.5
176	18.2636	-65.803	22.5	3880	584	FOREST		5				1.63	8.82	7.3	0.9	8.111111111	2.3	3.6	1.1		14.9	17.7	14.6	87.6	141.8	141.8	5.9	1.1	18.8	14.6	14.9	17.7	87.6
147	18.3183	-65.8159	22.5	3870	582	FOREST	Mollisol	2				0.579575213	7.7	88.8	8.38	10.59665871		10.7	61.8		24.8	573				1168	10.7	61.8	634.8		24.8	573
181	18.2679	-65.7959	22.5	3850	565	FOREST		10	7	11	982		8.2	13.6	0.5		1.4						329.4	4.1		364				329.4
192	18.2706	-65.7944	22.5	3810	538	FOREST		10	3	23	973		4.4	6.4	0.2		0.5						0.4	1.4		4.8				0.4
167	18.31	-65.826	22.5	3790	521	FOREST		15	50	40	910		4.8	10.2	0.5		5.4	4.5	5.4		15.9	34	1.8	49.9	117	117	10	5.4	39.5	1.8	15.9	34	49.9
154	18.3042	-65.7703	22.5	3660	444	FOREST	Plinthustalf	23	150	310	540	1.363083279	6.2	12	1.1	10.90909091				12.3	19		11.5	125	254.8	254.8	12.3			11.5	19
163	18.3204	-65.8297	22.5	3660	441	FOREST	Tropaquept	8.5	120	690	190	1.460862636	5.3	6.3	0.5	12.6				7.2	6.6		1.4	38	84.2	84.2	7.2			1.4	6.6
156	18.2631	-65.7935	22.5	3540	379	FOREST	sand dunes	5				1.57	6.4			15.943089		0.8	13.9		1.8	20.8		12.1	56.9	56.9	0.8	13.9	34.7		1.8	20.8
160	18.3156	-65.7412	22.5	3540	376	FOREST	Haplocryods	7.5				0.185901178	5.8	290	17.05882353	17	46.7	36.3	120.3		297.7	809.1	50.8	260.4	1621.3	1621.3	83	120.3	929.4	50.8	297.7	809.1	260.4
104	27.9	86.36667	2.8	1181	4100	TUNDRA	Entisol	10	131.3131313	363.6363636	505.0505051	1.34	6.4	27.404	1.957428571	14	22	10	9		17	43	103	123	327	327	32	9	52	103	17	43	123
103	27.9	86.36667	3.1	1116.5	4000	FOREST	Entisol	10	105.2631579	157.8947368	736.8421053	1.34	7.8	22.661	1.618642857	14	27	10	4		17	25	150	99	332	332	37	4	29	150	17	25	99
101	27.9	86.36667	3.4	1116.5	3900	FOREST	entisol	10	252.7472528	384.6153846	362.6373626	1.34	8.1	33.201	2.3715	14	92	41	0		67	40	332	226	798	798	133		40	332	67	40	226
99	27.9	86.36667	3.6	1052	3800	FOREST	Andisol	10	346.9387755	224.4897959	428.5714286	0.73	6.6	25.296	1.806857143	14	5	7	8		66	56	39	298	479	479	12	8	64	39	66	56	298
1385	4.8	9	25.99	5180	94	FOREST		10										60.6	66.6		190.5	284.8	271.7	200.3	1370.7	1370.7	114	66.6	351.4	271.7	190.5	284.8	443.1
1282	-2.83333	-55	25	2000	175	FOREST		30	96.63	789.19	114.18	1	6.96	14				7	11		29	143	137	130	631.4	631.4	7	11	154	137	29	143	304.4
1073	47.58333	133.51667	2.22	616	56	FOREST	histosol	47.5				0.864771193	7.190476191	51	2.5	20.4	3	1	4		9	1	7	251	276	276	4	4	5	7	9	1	251
74	-8.11667	-36.01667	26	1400	446	FOREST		5					7.6	9.06			5.7	8.1	3.4		7.7	10.6	122.6	17.5	175.6	175.6	13.8	3.4	14	122.6	7.7	10.6	17.5
1185	-6.56667	-37.25	29	500	234	SAVAN		5					7.6	9.06			2.6	6.8	3.8		5.7	12.5	61	29.5	121.9	121.9	9.4	3.8	16.3	61	5.7	12.5	29.5
270	-39.56667	-72.09167	11	4550	1100	FOREST	alfisol	2.5				1.434386444	5.9	7.8	0.564573932	14	22	29	44		88	133	31	147	494	494	51	44	177	31	88	133	147
269	-39.56667	-72.09167	11	4550	1100	GRASSLAND	alfisol	2.5				1.436134646	6.2	7.7	0.558839888	14	15	10	22		103	97	49	165	461	461	25	22	119	49	103	97	165
838	52.87638	-105.40627	0.64	417	462.5	GRASSLAND	andic INCE	2.5	494.8453608	288.6597938	216.4948454	1.57	6	46.376	3.679049426	12.60543		9.4	25.5		22.6	93.8	27.6	181	566.4	566.4	9.4	25.5	119.3	27.6	22.6	93.8	387.5
1604	52.87638	-105.40627	0.64	417	462.5	GRASSLAND	Gleysol	10	153.8461539	417.5824176	428.5714286	1.34	7.6	34.255	2.446785714	14	35	21	15		26	74	223	249	643	643	56	15	89	223	26	74	249
1594	52.87638	-105.40627	0.64	417	462.5	GRASSLAND	Entisol	10	91.83673469	234.6938776	673.4693878	1.34	5.9	21.607	1.543357143	14	11	7	4		13	37	50	64	186	186	18	4	41	50	13	37	64
764	52.87638	-105.40627	0.64	417	462.5	GRASSLAND	Entisol	10	103.0927835	185.5670103	711.3402062	1.34	6.8	13.702	0.978714286	14	6	9	6		17	28	54	56	176	176	15	6	34	54	17	28	56
817	52.87638	-105.40627	0.64	417	462.5	GRASSLAND	Oxisol	155.5	275	150	575	1.511393919	5.11	3.52	0.26	13.53846154	0	3	2		98	18		156	277	277	3	2	20		98	18
1154	52.87638	-105.40627	0.64	417	462.5	GRASSLAND	Mollisol	10	185.5670103	494.8453608	319.5876289	1.34	6.5	57.443	4.103071429	14	7	15	13		9	12	20	113	189	189	22	13	25	20	9	12	113
1101	49.22788	-102.16942	2.96	404	425	GRASSLAND		10						17					5.4	4.5	19	111		75	214.9	214.9	4.5	5.4	116.4		19	111		First extracted with HCO3
763	49.22788	-102.16942	2.96	404	425	GRASSLAND		10						135					3.4	3.7	30	49		124	210.1	210.1	3.7	3.4	52.4		30	49		First extracted with HCO3
836	49.22788	-102.16942	2.96	404	425	GRASSLAND		10						52					2.4	0.9	21	40		158	222.3	222.3	0.9	2.4	42.4		21	40		First extracted with HCO3
779	49.22788	-102.16942	2.96	404	425	GRASSLAND		10						48					2.8	0.5	20	38		134	195.3	195.3	0.5	2.8	40.8		20	38		First extracted with HCO3
1127	49.22788	-102.16942	2.96	404	425	GRASSLAND		10						56					2.4	0.9	13	33		107	156.3	156.3	0.9	2.4	35.4		13	33		First extracted with HCO3
1659	49.22788	-102.16942	2.96	404	425	GRASSLAND		5									9	3	7.6		16.4	18.8	2	64.6	285.6	285.6	12.1	7.6	26.4	2	16.4	18.8	228.6
780	49.66985	-103.85136	3.63	386	375	GRASSLAND		10						27					6.5	0.2	13	76		52	147.7	147.7	0.2	6.5	82.5		13	76		First extracted with HCO3
704	49.66985	-103.85136	3.63	386	375	GRASSLAND		10						140					1.7	3.1	30	44		117	195.8	195.8	3.1	1.7	45.7		30	44		First extracted with HCO3
1763	49.66985	-103.85136	3.63	386	375	GRASSLAND		10						26					6.9	1.9	50	37		53	148.8	148.8	1.9	6.9	43.9		50	37		First extracted with HCO3
1082	49.66985	-103.85136	3.63	386	375	GRASSLAND		10						43					2.4	0.8	13	35		123	174.2	174.2	0.8	2.4	37.4		13	35		First extracted with HCO3
1123	49.66985	-103.85136	3.63	386	375	GRASSLAND		10						51					2.3	0.4	13	33		100	148.7	148.7	0.4	2.3	35.3		13	33		First extracted with HCO3
754	49.66985	-103.85136	3.63	386	375	GRASSLAND		1					4.9	86	6					23.4	67.4		29.1	77	291.3	291.3	23.4		94.4	29.1	67.4		76.9	First extracted with HCO3
1109	49.935	-105.85	3.53	372	325	GRASSLAND		10						166					2	5.4	42	74		151	274.4	274.4	5.4	2	76		42	74		First extracted with HCO3
1577	49.935	-105.85	3.53	372	325	GRASSLAND		10						26					4.7	0.9	14	56		75	150.6	150.6	0.9	4.7	60.7		14	56		First extracted with HCO3
1608	49.935	-105.85	3.53	372	325	GRASSLAND		5									11.6	3.8	24.5		3.1	55.4	2.8	66.5	325.8	325.8	15.4	24.5	79.9	2.8	3.1	55.4	224.6
810	49.935	-105.85	3.53	372	325	GRASSLAND		10						48					2.5	1.4	19	41		132	195.9	195.9	1.4	2.5	43.5		19	41		First extracted with HCO3
753	49.935	-105.85	3.53	372	325	GRASSLAND		5									6.9	3.5	14.8		26.9	36.9	2.4	59.8	312.8	312.8	10.4	14.8	51.6	2.4	26.9	36.9	221.4
781	49.935	-105.85	3.53	372	325	GRASSLAND		10						60					2.1	1.1	14	32		99	148.2	148.2	1.1	2.1	34.1		14	32		First extracted with HCO3
1809	-6.102	105.423	27	2750	720	FOREST		13.5									1.2				44	104.2	43.5	34.4	482	482				43.5	44	104.2
1798	-6.102	105.423	27	2750	720	FOREST		18.5									24				48.2	81.7	30.2	25.3	542.3	542.3				30.2	48.2	81.7
1810	-6.102	105.423	27	2750	720	FOREST		18.5									1.3				35.7	47.4	63.1	32	454.7	454.7				63.1	35.7	47.4
1831	-6.102	105.423	27	2750	720	FOREST		26.5									77.6				37.7	4.8	25.7	12.3	456.3	456.3				25.7	37.7	4.8
1818	-6.102	105.423	27	2750	720	FOREST		67									38.1				78	0	39.9	20.4	571.1	571.1				39.9	78
1817	-6.102	105.423	27	2750	480	FOREST	nitisols	5	523	347	130	0.62	7.6	103	8.2	12.6		42	134		99	476	25.5	394	1425.6	1425.6	42	134	610	25.5	99	476	649.1	First extracted with HCO3
511	-6.102	105.423	27	2750	480	FOREST		11									11.5				40.4	64.1	59.5	40.4	572.7	572.7				59.5	40.4	64.1
1819	-6.102	105.423	27	2750	480	FOREST	sandy	25	73	130	797	1.34	5.64	2.67189	0.270525869	13.1	0.7	9.6	7.9		13.8	24.8			133.9	133.9	10.3	7.9	32.8		13.8	24.8
1748	-6.102	105.423	27	2750	480	FOREST		58.5									22.8				73.4	8.3	49.2	3.8	575.8	575.8				49.2	73.4	8.3
546	-6.102	105.423	27	2750	155	FOREST		11									13.5				51.6	151.1	135.8	122.4	642.4	642.4				135.8	51.6	151.1
1826	-6.102	105.423	27	2750	155	FOREST	sandy	25	56.94305694	46.95304695	896.1038961	1.34	5.57			13.1	6.4	46.6	37.9		20.2	31.5			262.2	262.2	53	37.9	69.4		20.2	31.5
1777	-6.102	105.423	27	2750	155	FOREST		25									1.5				50.9	20.5	46.5	37.1	413	413				46.5	50.9	20.5
1823	-6.102	105.423	27	2750	155	FOREST	ferralsols	15	114.8885112	91.69083092	793.4206579	1.023368417	3.98	36.2	2.5	14.74	3.1	4.1	6		11.9	16.3	1.3	58.7	101.4	101.4	7.3	6	22.3	1.3	11.9	16.3	58.7
1828	-6.102	105.423	27	2750	100	FOREST		11									1.1				38.3	39	31.3	24.8	531	531				31.3	38.3	39
1824	-6.102	105.423	27	2750	100	FOREST	ferralsols	15	892.5	78.9	28.6	1.161174345	3.84	25.4	1.7	15.15	4.5	5.1	10.5		25.3	21.8	0.6	124.6	192.3	192.3	9.6	10.5	32.2	0.6	25.3	21.8	124.6
1825	-6.102	105.423	27	2750	100	FOREST		41									9.7				65.6	3.7	44.8	40	485.6	485.6				44.8	65.6	3.7
1832	-6.102	105.423	27	2750	100	FOREST	entisol	5				1.57	5.8			12.173934	26.6	93.1	57.5		12.2	0	66.4	19.9	467.2	467.2	119.7	57.5	57.5	66.4	12.2		211.4
1829	-6.102	105.423	27	2750	100	FOREST	entisol	5				1.57	5.8			12.173934	76.9	59.1			36.6		253.2	6.3	498.3	498.3	136			253.2	36.6
78	34.2347	73.35417	24.6	2200	2103	FOREST	spodosol	116				1.29	4.71	3.3							23		1	68	164	164				1	23
1056	9.88333	-83.56667	22	2650	788	FOREST	Haplocryods	7.5				0.174636081	5.3	330	15	22	128.5	36.3	102.2		145.2	457.3	3.1	337.7	1210.2	1210.2	164.8	102.2	559.5	3.1	145.2	457.3	337.7
1350	-5.76667	-76.08333	26	2200	140	FOREST		30	96.63	789.19	114.18	1	7.23	12.7				4	5		28	169	161	176	738.3	738.3	4	5	174	161	28	169	371.3
340	42.58646	-8.13057	12.39	1343	553	FOREST	Haplocryods	7.5				0.16262023	6.1	440	14.66666667	30	175.8	36.3	58		112.2	435.6	7.4	544.7	1369.9	1369.9	212	58	493.5	7.4	112.2	435.6	544.7
605	-30.20833	115.08333	19	573	67	FOREST	Oxisol, Ultisol et I	47.5				1.498855375	5.3	4.2	0.5	8.4	1	0	1.1		9.7	4.9	3.1	18.1	107.1	107.1	1	1.1	6.1	3.1	9.7	4.9	85.2
571	-30.20833	115.08333	19	573	60	SHRUBLAND	Oxisol, Ultisol et I	47.5				1.564656833	5.3	0.7	0.17		1.1	0	0		9.9	6.6	2.1	17	195.7	195.7	1.1		6.6	2.1	9.9	6.6	176.1
501	-30.20833	115.08333	19	573	31	SHRUBLAND	Oxisol, Ultisol et I	47.5				1.427417534	5.3	8.2	0.8	10.25	1.9	0.8	0.6		14.5	4.8	1.2	21	74.6	74.6	2.6	0.6	5.4	1.2	14.5	4.8	49.2
346	-30.20833	115.08333	19	573	20	SHRUBLAND	Oxisol, Ultisol et I	47.5				1.487888543	5.3	4.8	0.5	9.6	1.5	0.2	0.9		28.3	7.4	4.7	35.1	225.9	225.9	1.7	0.9	8.2	4.7	28.3	7.4	182.9
327	-30.20833	115.08333	19	573	19	SHRUBLAND	entisol	5				0.499615754	5.5	104.2	6.184	16.85	10.6	25.5									36.1
322	-30.20833	115.08333	19	573	11	SHRUBLAND	entisol	5				0.520272106	5.7	99.9	7.1	14.07	6.5	38.2									44.7
992	68.35	18.82	0.05	310	1000	GRASSLAND	Oxisol	121	450	450	100	1.518079412	5.08	3.16	0.24	13.16666667	0	5	2		179	16		120	322	322	5	2	18		179	16
1106	68.35	18.82	0.05	310	1000	SHRUBLAND	Alfisol	81	450	450	100	1.5407933	4.86	1.95	0.2	9.75	0		1		4	2	43	53	103	103		1	3	43	4	2
1078	68.35	18.82	0.05	310	900	SHRUBLAND	INCE	112.5	350	350	300	1.430374655	4.97	8.03	1.14	7.043859649	1	20	5		173	41		156	396	396	21	5	46		173	41
977	68.35	18.82	0.05	310	900	GRASSLAND	Alfisol	116	275	150	575	1.566583629	5.1	0.6	0.1	6	1	4	0		8	11	56	5	85	85	5		11	56	8	11	5
1119	68.35	18.82	0.05	310	800	SHRUBLAND	Oxisol	71	350	550	100	1.464076497	5.03	6.12	0.57	10.73684211	0	9	4		161	47	0	127	348	348	9	4	51	0	161	47	127
1052	68.35	18.82	0.05	310	800	GRASSLAND	INCE	77.5				1.54325611	4.57	1.82	0.18	10.11111111	0		0			5	2	34	41	41			5	2	0.1	5
990	68.35	18.82	0.05	310	700	GRASSLAND	INCE	52.5	450	450	100	1.352083396	5.13	12.67	1.24	10.21774194	3	29	15		269	150	9	275	750	750	32	15	165	9	269	150	275
1111	68.35	18.82	0.05	310	700	SHRUBLAND	INCE	32.5	350	550	100	1.50105958	3.48	4.08	0.38	10.73684211	0		4		2	11	4	100	121	121		4	15	4	2	11
1020	68.35	18.82	0.05	310	600	GRASSLAND	Oxisol	38.5	450	450	100	1.357981229	4.97	12.31	1.02	12.06862745	1	16	16		239	197	2	215	686	686	17	16	213	2	239	197	215
1074	68.35	18.82	0.05	310	600	SHRUBLAND	INCE	36.5	350	350	300	1.346377212	5.07	13.02	1.28	10.171875	1		10		49	93		211	364	364		10	103		49	93
1120	68.35	18.82	0.05	310	500	SHRUBLAND	INCE	22.5	350	550	100	1.215876281	5.7	21.52	2.35	9.157446809	1	4	27		70	232		327	661	661	5	27	259		70	232
986	68.35	18.82	0.05	310	500	GRASSLAND	Alfisol	42	600	200	200	1.495738948	4.74	4.37	0.61	7.163934426	0		4		0	6	33	76	119	119		4	10	33	0.1	6
71	19.3	109.63333	22.7	1940		FOREST		4.5									6.6				58.7	119.7	47.8	53.3	485.5	485.5				47.8	58.7	119.7
72	19.3	109.63333	22.7	1940		FOREST		8									3				52.7	111.3	52.7	42.4	413.5	413.5				52.7	52.7	111.3
73	19.3	109.63333	22.7	1940		FOREST		8									12.2				69.3	103.5	73.8	56.8	466.4	466.4				73.8	69.3	103.5
294	18.08333	-76.65	15.5	2448	1563	FOREST	Haplocryods	7.5				0.170936547	4.5	350	10.60606061	33	108.6	21.6	197.8		101.7	483.6	7.4	235.6	1156.3	1156.3	130.2	197.8	681.4	7.4	101.7	483.6	235.6
310	18.08333	-76.65	15.5	2448	1563	FOREST	Luvisol	5				1.34	5.9			14	58	56	32		155	101	241	169	822	822	114	32	133	241	155	101	179
440	37.19667	102.78417	-0.3	416	2940	GRASSLAND		10						41					1.7	0.4	12	26		99	139.1	139.1	0.4	1.7	27.7		12	26		First extracted with HCO3
439	38.8	99.6	2.78	206	2800	GRASSLAND		10						27					3.8	1.6	12	50		14	81.4	81.4	1.6	3.8	53.8		12	50		First extracted with HCO3
1036	29.8	101.8	4.2	1947	2980	FOREST	acrisol	10.5				1.21	3.71	14	1.1	12.72727273		2.8	4.5		5.2	14.4	1.4	233.9	262.2	262.2	2.8	4.5	18.9	1.4	5.2	14.4	233.9
1110	29.8	101.8	4.2	1947	2960	FOREST	acrisol	2.5				0.84	3.4	36	2.3	15.65217391		3.2	11.5		5.6	38.8	2	207.9	269	269	3.2	11.5	50.3	2	5.6	38.8	207.9
1092	29.8	101.8	4.2	1947	2940	FOREST	Xanthic Hapludox	7.5				0.96	4.7	23.4	1.8	13	2.3	2.4	2		10.6	13.5	0.6	6.4	42.7	42.7	4.7	2	15.5	0.6	10.6	13.5	11.2
1050	29.8	101.8	4.2	1947	2910	FOREST	acrisol	50.5				1.39	3.86	2	0.5			2.6	7.6		4.2	14.2	1.1	215.5	245.2	245.2	2.6	7.6	21.8	1.1	4.2	14.2	215.5
1037	29.8	101.8	4.2	1947	2880	FOREST	acrisol/ultisol	1.125				0.49	4.6	144	7.2	20	29.2	16.9	4.3		31.2	28.7	1	129.8	241.1	241.1	46.1	4.3	33	1	31.2	28.7	129.8
1108	29.8	101.8	4.2	1947	2860	FOREST	acrisol	28.5				1.33	3.83	6	0.7	8.571428571		2.7	6.5		4.5	17.8	1.1	222.8	255.4	255.4	2.7	6.5	24.3	1.1	4.5	17.8	222.8
92	26.4	106.4	14.3	1235	1240	FOREST	Alfisol	77.5	274	266	460	1.57	7.9				1.8	2.4	1.8		4.2	6.5	466.6	111.7	595	595	4.2	1.8	8.3	466.6	4.2	6.5	111.8
93	26.4	106.4	14.3	1235	1240	FOREST	Alfisol	92.5	277.2772773	274.2742743	448.4484485	1.57	7.9				1.7	1.1	2.8		4	4	443.5	109.9	567	567	2.8	2.8	6.8	443.5	4	4	109.9
88	45.4	127.5	2.8	700	475	FOREST	histosol	41.5				0.16271524	6.047619048	438	21.1	20.75829384	33	5	37		8	142	5	216	446	446	38	37	179	5	8	142	216
87	45.4	127.5	2.8	700	475	FOREST	histosol	44.5				1.48425292	6.333333333	5	0.5	10	3	0	2		0	5	4	44	58	58	3	2	7	4	0.1	5	43.9
90	21.68333	101.41667	21.5	1500	570	FOREST	Alfisol	75	211.2112112	244.2442442	544.5445445	1.57	8.1				1.5	1.9	3.4		1.9	7.8	352.7	115.8	485	485	3.4	3.4	11.1	352.7	1.9	7.8	115.8
1858	29.5415	101.955	-3.29	1036	4235	GRASSLAND	Oxisol	16	350	550	100	1.18943136	5.03	23.37	2.3	10.16086957	2	4	31		153	357	3	377	927	927	6	31	388	3	153	357	377
741	29.5415	101.955	-3.29	1036	4235	GRASSLAND	INCE	11.5	350	550	100	1.33182919	4.42	13.92	1.52	9.157894737	3		17		8	28	6	180	242	242	3	17	45	6	8	28	180
1859	29.5415	101.955	-3.29	1036	4235	GRASSLAND	Alfisol	21.5	600	200	200	1.414281359	5.01	8.96	1.14	7.859649123	2		12		2	13	40	103	172	172	2	12	25	40	2	13	103
1861	29.5454	101.964	-0.88	2557	3838	GRASSLAND	histosol	30				0.290031165	6.142857143	174	8.4	20.71428571	47	63	0		196	910	62	714	1992	1992	110		910	62	196	910	714
1860	29.5454	101.964	-0.88	2557	3838	GRASSLAND	histosol	15				0.165711746	5.571428571	393	26.8	14.6641791	77	18	166		34	350	13	291	949	949	95	166	516	13	34	350	291
575	29.5454	101.964	-0.88	2557	3838	GRASSLAND	histosol	11.5				0.230800902	6.047619048	218	13.7	15.91240876	49	20	70		68	225	20	324	776	776	69	70	295	20	68	225	324
1857	29.5454	101.964	-0.88	2557	3838	GRASSLAND	Spodosol	15	143	468	389	1.252994013	5.3	19	1.357142857	14	31	110	28		502	116	103	172	1127	1127	141	28	144	103	502	116	237
1852	29.5505	101.97	0.48	3211	3614	SHRUBLAND	histosol	17.5				0.252089227	7.857142857	199	15.8	12.59493671	106	61	95		44	260	814	331	1711	1711	167	95	355	814	44	260	331
1851	29.5505	101.97	0.48	3211	3614	SHRUBLAND	histosol	36				0.165449539	6.80952381	396	20.1	19.70149254	50	3	88		7	184	6	478	816	816	53	88	272	6	7	184	478
1745	29.5505	101.97	0.48	3211	3614	SHRUBLAND	histosol	14				0.404899115	6.238095238	128	9	14.22222222	34	26	58		68	132	20	464	802	802	60	58	190	20	68	132	464
1843	29.5505	101.97	0.48	3211	3614	SHRUBLAND	INCE	2.5				1.280302301	6.4	17.2	1.228571429	14	16	14	31		130	83	82	68	424	424	30	31	114	82	130	83	68
1850	29.5729	101.99	3.84	1933	3060	FOREST	INCE	70				1.35	5.13	13							179		82	101	387	387				82	179
1849	29.5729	101.99	3.84	1933	3060	FOREST	INCE	35				1.22	4.99	16							14		1	80	206	206				1	14
1848	29.5729	101.99	3.84	1933	3060	FOREST	spodosol	100				1.18	4.89	5.8							29		2	81	202	202				2	29
513	29.5729	101.99	3.84	1933	3060	FOREST	spodosol	56				1.21	4.67	7.1							13		0	82	208	208				0	13
1716	29.5849	102.026	5.59	1923	2772	FOREST	INCE	46.5				1.32	5.02	9.4							22		4	77	204	204				4	22
1839	29.5849	102.026	5.59	1923	2772	FOREST	spodosol	70				1.12	4.65	5.9							14		0	70	179	179				0	14
1846	29.5849	102.026	5.59	1923	2772	FOREST	spodosol	84				1.03	4.61	5.7							18		1	115	233	233				1	18
1847	29.5849	102.026	5.59	1923	2772	FOREST	spodosol	24				0.93	4.43	22.5							11		1	50	162	162				1	11
1841	29.6009	102.06	8.08	1559	2362	FOREST	INCE	80				1.570445148	5.13	0.4							350		222	51	631	631				222	350
1842	29.6009	102.06	8.08	1559	2362	FOREST	INCE	59				1.31	4.96	13.4							73		74	118	377	377				74	73
1853	29.6009	102.06	8.08	1559	2362	FOREST	INCE	25				1.28	4.77	15							9		1	58	161	161				1	9
559	29.6009	102.06	8.08	1559	2362	FOREST	spodosol	36				1.13	4.68	9.7							10		1	97	217	217				1	10
1854	29.6099	102.086	10.08	1254	2032	FOREST	Alfisol	8	96	655	249	1.57	5			17.6376	8.9	12.2	14.9		56.4	25.7	85.9	94	298	298	21.2	14.9	40.6	85.9	56.4	25.7	94
1855	29.6099	102.086	10.08	1254	2032	FOREST	Alfisol	46.5	311	485	204	1.57	4.7				2.3	1.7	11.8		13	22.8	56.2	180.2	288	288	4	11.8	34.6	56.2	13	22.8	180.2
1607	29.6099	102.086	10.08	1254	2032	FOREST	Alfisol	37.5	312	244	444	1.57	4.5				3.1	1.8	9.3		12.6	17.8	73.3	140.1	258	258	4.9	9.3	27.1	73.3	12.6	17.8	140.1
1856	29.6099	102.086	10.08	1254	2032	FOREST	Alfisol	40.5	330	233	437	1.57	5.6				2.7	2.4	7.5		13.9	17.6	136.5	158.5	339	339	5.1	7.5	25.1	136.5	13.9	17.6	158.5
