# Supplementary material for: Phosphorus Dynamics in Managed and Natural Soils: SEM-PLS Analysis of Vaccinium, Forest, and Grassland Ecosystems
Source: Plants (Basel). 2025 Jan 11;14(2):189. doi: 10.3390/plants14020189 (PMC11769005; doi:10.3390/plants14020189)
Supplement: Supplementary file 1 [file plants-14-00189-s001.zip › S2. global training data.csv]

NO	Resin-P	NaHCO3-Pi	NaHCO3-Po	NaOH-Pi	NaOH-Po	HCl-Pi	Residual-P	Total P	LP	NLP	PH	Total N	SOC	DEPTH	Mean annual temp.	Mean annual preci.	ELEVATION	CLAY	SILT	SAND	LATITUDE	LONGITUDE	VEGETATION
396	2.7	3.8	18.8	31.7	72.6	1.6	179.4	310.6	25.3	285.3	4.5	1.5	12.3	15	28	950	34	421.2	372.5	206.3	-1	9.42	SAVAN
441	3.3	3.6	18.6	29.2	66.7	1.4	158.6	281.3	25.5	255.9	4.29	1.6	13.7	15	28	950	34	431	377.1	191.9	-1	9.42	SAVAN
447	4.9	4.5	17	25.1	47.8	0.8	129.2	229.4	26.4	202.9	3.97	1.7	16.4	15	28	950	34	356.9643036	402.059794	240.9759024	-1	9.42	SAVAN
426	4.3	5.1	14	32	44.5	1	196.1	296.9	23.4	273.6	4.55	1.7	15.9	15	28	950	34	472.6	143.6	383.8	-1	9.42	SAVAN
384	3.6	4.9	14.3	21.8	41.8	0.9	99.6	186.8	22.8	164.1	4.13	1.4	13.1	15	28	950	34	310.1310131	308.5308531	381.3381338	-1	9.42	SAVAN
481	3	4.5	11.2	14.7	28.3	0.8	47.6	110.2	18.7	91.4	4.46	1.6	17.3	15	28	950	34	344.1526016	331.0696095	324.7777889	-1	9.42	SAVAN
934	65	32	0	46	12	410	152	717	97	620	7.7	1.656285714	23.188	10	24.9	1072	674	148.5148515	425.7425743	425.7425743	11.18	7.63	SAVAN
1358	12.8	21.5	108.8	87.9	552.5	28.3	428.2	1240	143.1	1096.9	5.26	14.65346535	296	5	27	1800	18				-3.6	-45.4	GRASSLAND
1359	9.5	19.9	112.2	66	340.2	39.5	286.2	873.5	141.6	731.9	4.38	9.109589041	266	5	27	1800	18				-3.6	-45.4	FOREST
1380	9	4	21	9	24	41	208	316	34	282	5.93	2.38	21.73	4.5	15.2	412	156	600	200	200	-35.08	139.07	SHRUBLAND
1421	6	5	44	120	393	2	544	1114	55	1059	5.09	3.71	37.34	3	15.7	389	45	400	100	500	-35.27	139.15	GRASSLAND
468	7.7	89.5	171.2	58.5	77.3	106	340.2	1125.7	268.4	582	6.9	2.091908397	27.404	10	12	3789	48				-43.15	170.46	FOREST
420	8.4	99.8	217.4	88.2	72.5	178.6	96.6	1046.1	325.6	435.9	7	3	39	10	12	3789	48				-43.12	170.41	FOREST
419	27.6	21.5	10	44.6	39.1	181.9	163.3	501	59.1	428.9	6.7	1.3	16.1	10	12	3789	48	130	650	220	-43.12	170.41	FOREST
456	14.2	13.1	9.5	25.5	39	144.1	141.2	400	36.8	349.8	6.6	1.3	18	6	12	3789	48	100	510	390	-43.12	170.41	FOREST
437	11.7	7.2	6	14	35.1	125.9	166.6	377	24.9	341.6	7.3	1	10.3	6	12	3789	48	200	440	360	-43.12	170.41	FOREST
453	4.6	3.4	4.2	9.7	23.2	202.5	167.1	421	12.2	402.5	7.4	0.5	5.1	15	12	3789	48	230	420	350	-43.12	170.41	FOREST
410	4.2	3.2	3.5	9	10.9	126.1	156.8	320	10.9	302.8	6.6	0.4	4.8	24.5	12	3789	48	230	400	370	-43.12	170.41	FOREST
128	8	10	12	21	44	7	57	159	30	129	5.5	1.721428571	24.1	2.5	8.1	762	486				48.6	10.2	GRASSLAND
125	6	8	11	32	23	10	32	122	25	97	4.8	1.214285714	17	2.5	8.1	762	486				48.6	10.2	FOREST
130	180	47	143.2	2.2	16.8	31.9	90.4	511.5	370.2	50.9	3.44	2.01	31.34069	15	7.3	724	426				50.8	10.15	FOREST
131	222	30.7	28.8	6.8	2.9	42.7	130	463.9	281.5	52.4	5.5	2.34	37.23255	15	7.3	724	426				50.8	10.15	PERMANENT
135	11.5	8.5	26.4	28.4	220	20.6	52	532.6	46.4	321	5.49	2.740281181	53.1	5	7.7	666	335	150	650	200	51.07	10.35	GRASSLAND
134	151	94	146.4	7.3	90.7	41.9	107	638.3	391.4	139.9	4.49	1.73	29.18526	15	7.9	638	293				51.3	10.55	PERMANENT
122	136	41.5	125.5	2.5	8.5	31.1	104.9	450	303	42.1	3.99	1.88	26.56607	15	7.9	638	293				51.3	10.55	FOREST
137	13	20	44	86	78	48	84	373	77	296	6.8	0.587510106	8.2	2.5	8.5	567	72				53.1	13.7	PERMANENT
143	12	10	14	62	35	11	129	273	36	237	5	1.1	15.4	2.5	8.5	567	72				53.1	13.7	PERMANENT
136	12	7	19	29	30	10	99	206	38	168	5.1	1.542857143	21.6	2.5	8.5	567	72				53.1	13.7	PERMANENT
138	29	20	52	123	142	65	94	525	101	424	6.6	0.524435627	7.1	2.5	8.6	570	64				52.9	13.5	PERMANENT
141	14	18	24	40	40	15	89	240	56	184	5.8	1.692857143	23.7	2.5	8.6	570	64				52.9	13.5	PERMANENT
1211	9.4	7.4	33.5	161.9	217.5	53.7	378.9	1099.8	50.3	812	5.9	4.8	55.7	5	26	585	545				-7.82	-40.17	SHRUBLAND
841	8.9	5.1	27.6	76.3	167.2	23.3	370	926.5	41.6	636.8	6	5.8	67.8	5	26	585	545				-7.82	-40.17	SHRUBLAND
1565	15	17	28	106	145	63	197	571	60	511	5.6	2.4	33.6	2.5	26	585	545				-7.82	-40.17	SHRUBLAND
843	5	4	27	83	108	3	377	641	36	571	5.1	3.2	38	15	26	585	545	758	182	60	-7.82	-40.17	SHRUBLAND
1286	2	2.7	20.3	56.7	106.9	1.9	198.8	620.7	25	364.3	5.1	4.3	49.6	5	26	585	545				-7.82	-40.17	SHRUBLAND
1323	59	29	10	71	72	70	341	668	98	554	7.4	1.5	21	15	26	585	545	304	444	252	-7.82	-40.17	SHRUBLAND
785	37	17	8	62	45	14	54	257	62	175	5.7	0.3	5	15	26	585	545	65	70	865	-7.82	-40.17	SHRUBLAND
1322	2	1	6	6	16	3	42	81	9	67	4.8	0.404020711	5	15	26	585	545	41	352	607	-7.82	-40.17	SHRUBLAND
743	8	17	1	36	98	102	39	301	26	236	7.94	4	55.1	10	25.7	580	422	140	680	180	-8.08	-39.58	SHRUBLAND
839	10	9	17	60	82	12	28	218	36	154	4.75	4.1	63.5	10	25.7	580	422	120	300	580	-8.08	-39.58	SHRUBLAND
1232	4.2	3.4	13.7	53.9	77.8	1.9	155.4	495.9	21.3	289	5.4	5.6	64.5	5	25.7	580	422				-8.08	-39.58	SHRUBLAND
1275	78.1	33.4	76.6	72	9.8	297.8	57.2	624.9	188.1	436.8	4.5	0.507233496	6.8	2.5	27	2240	167	61	390	549	4.616666667	-71.31666667	SAVAN
1696	3	0.7	3.6	13.5	5	1.1	84.5	111.3	7.3	104.1	4.24	1.6	21.7	15	-12	100	325	683.9683968	159.6159616	156.4156416	-77.72	162.5	DESERT
1706	1.3	2	6.2	15.1	20.6	0.3	143.7	189.1	9.5	179.7	4.05	1.7	22.7	15	-12	100	110	807.3	150	42.7	-77.64	162.88	DESERT
1700	5.2	1.8	6	11.2	7.9	1.3	68.5	101.8	13	88.9	3.94	1.5	25.9	15	-12	100	107	677.1	123.9	199	-77.73	162.31	DESERT
1765	5.2	1.8	6	11.2	7.9	1.3	7	40.3	13	27.4	4.1	0.5	7.9	15	-12	100	30	662.1662166	128.1128113	209.7209721	-77.8	163.6	DESERT
1774	1.7	3.7	5.4	16.8	6.7	1.3	43.3	78.9	10.8	68.1	3.78	1.2	16.4	15	-12	100	30	661	104.2	234.8	-77.61	163.27	DESERT
1634	8.1	7.4	3.9	19.3	7.3	4.1	56	210.7	19.4	86.7	6.51	0.272137709	2.7	5	5	2200	900	150	650	200	46.18	8.65	FOREST
1555	11.7	18.8	69.6	58.2	449.2	160.5	554.4	1322.4	100.1	1222.3	6.49	11.25	171	5	26.3	2100	182				-5.75	-76.1	FOREST
1587	28.1	29.6	123.9	62	387.3	2.7	481.7	1115.3	181.6	933.7	4.65	12.59574468	296	5	26.3	2100	182				-5.75	-76.1	FOREST
1122	10.7	105.7	190	52.3	155.6	110.5	263.7	1182.9	306.4	582.1	8.2	3.017175573	39.525	10	8	1447	914				-43.25	171.58	FOREST
1113	12.4	122.3	422	121	22	129.2	262.6	1388.4	556.7	534.8	6.3	2	49.011	10	8	1447	914				-43.25	171.58	FOREST
1023	43	15	66	37	314	29	214	989	124	594	5.4	20.25	362.95	15	4.6	850	2390	590	400	10	42.7	2	GRASSLAND
996	19	25	46	70	141	179	117	811	90	507	5.4	9.44	107.14	11.5	4.6	850	2390	590	390	20	42.7	2	GRASSLAND
724	26	29	41	67	140	46	195	680	96	448	5.8	13.075	178.225	8	4.6	850	2390	780	210	10	42.7	2	GRASSLAND
993	15.8	48.7	57.5	363.4	78.1	128.1	225.8	917.3	122	795.4	5.8	3.428	66.548	6	4.6	850	2390				42.7	2	GRASSLAND
1133	44	49	85	154	309	89	144	1042	178	696	5.5	6.367	114.433	10	4.6	850	2350	640	350	10	42.7	2	GRASSLAND
1177	20	16	12	94	59	44	121	521	48	318	5.6	7.875	84.875	11.5	4.6	850	2350	740	240	20	42.7	2	GRASSLAND
1061	67	21	50	47	310	47	242	1088	138	646	5.6	24	397.767	10	4.6	850	2340	610	380	10	42.7	2	GRASSLAND
1055	72	59.8	148.6	4.7	99.3	30	83.3	497.7	280.4	134	4.92	1.02	15.15125	15	4.6	850	2340				42.7	2	GRASSLAND
1059	22	52	25	106	68	128	87	572	99	389	5.4	3.46	39.8	15	4.6	850	2340	750	240	10	42.7	2	GRASSLAND
1184	133	75.8	116.8	0.7	116	71.2	127.6	641.1	325.6	187.9	4.94	1.11	40.2628	15	4.6	850	2220				42.7	2	GRASSLAND
1236	21	26	7	60	39	78	85	427	54	262	5.7	3.3	33.95	8	4.6	850	2220	750	230	20	42.7	2	GRASSLAND
1218	30	69	39	30	576	69	364	1379	138	1039	5.5	22.05	409.45	10	4.6	850	2170	730	250	20	42.7	2	FOREST
1182	42	56	39	178	122	201	108	1014	137	609	6.2	1.9	17.9	15	4.6	850	2170	700	290	10	42.7	2	FOREST
1309	20	19	78	71	207	29	95	641	117	402	5.6	3.9	42.55	15	4.6	850	2010	640	350	10	42.7	2	FOREST
1326	18.4	41	87.7	218.2	198.2	104.4	205.3	873.3	147.1	726.1	5.7	3.051	39.966	6	4.6	850	2010				42.7	2	FOREST
1300	35	62	13	152	64	130	66	589	110	412	6.2	2.667	23.4	8	4.6	850	2010	820	160	20	42.7	2	FOREST
382	5	9	16	66	96	12	31	235	30	174	5.09	3.9	66	10	27.4	1333	113	150	290	560	8	-64.75	FOREST
400	9	11	4	30	50	58	39	201	24	138	8.09	3.3	28.5	10	27.4	1333	113	150	480	370	8	-64.75	FOREST
450	11	7	5	13	42	2	17	97	23	57	4.48	4.5	83.1	10	27.4	1333	113	90	260	650	8	-64.75	FOREST
1163	6	0.6	2.6	2.5	3.7	1.5	8.2	25	9.2	15.9	4.73	0.8	13.4	15	-5	350					-62.186	-58.9	DESERT
1174	11.1	0.8	2.5	4	3.2	1.1	3	25.7	14.4	11.3	4.27	1.1	24.3	15	-5	350		6.4	246.1	747.5	-62.186	-58.9	DESERT
1007	71	28	86.5	95	367	25	44.5	805	185.5	531.5	6	26.40733499	458.49	15	10	794	72	143	718	139	50.5	3.84	GRASSLAND
1840	13	7	28	62	470	15	218	813	48	765	4.8	4.1	83	27.5	8	1400	800				-43.17	171.33	FOREST
495	10	12	43	10	185	34	86	380	65	315	5.1	3.4	60	29.5	8	1400	800				-43.17	171.33	FOREST
297	29	9	31	63	647	9	259	1047	69	978	4.7	5.7	121	22.5	7.3	1300	880				-43.2	171.7	GRASSLAND
299	3	8	32	39	79	25	114	300	43	257	5.3	1.7	35	27.5	7.3	1300	880				-43.2	171.7	FOREST
317	4	5	45	32	299	186	102	673	54	619	5.2	2.7	72	22	7.3	1300	810				-43.2	171.7	FOREST
308	8	9	49	124	168	24	321	703	66	637	5.1	3.1	70	22	7.3	1300	810				-43.2	171.7	GRASSLAND
319	52	11	43	73	665	10	262	1116	106	1010	4.7	7	128	17.5	7.3	530	490				-43.2	171.7	FOREST
320	4	6	30	23	47	22	84	216	40	176	5.1	1.4	32	16.5	7.3	530	490				-43.2	171.7	GRASSLAND
324	14.8	15.7	73.6	47.9	505.8	40	72.7	942	104.1	666.4	4.6	6	113	10	9.7	668	115				51.81	-0.356	GRASSLAND
355	55.3	23.6	59	25	235	15	80	535	137.9	355	6	27.10235841	470.611	1	9.7	668	115	164	755	81	51.81	-0.356	GRASSLAND
737	47.9	3	8.5	24.3	9.5	281.8	41.7	458.2	59.4	357.3	7.18	0.168924924	0.9	5	13.6	669	2567	20	30	950	19.6	-98.4	GRASSLAND
736	27.5	1	8	3	2	385.9	27.5	482.2	36.5	418.4	8.18	0.875968992	11.3	5	13.6	669	2567	60	80	860	19.6	-98.4	GRASSLAND
1093	20.6	26.3	0	79.5	0	199.6	35.9	361.9	46.9	315	6.6	0.1235	1	5	15.6	816	2262	368.42	447.37	184.21	19.3	-98.3	GRASSLAND
1610	2.2	0.5	1.2	28.5	23.2	3.2	26	123.3	3.9	80.9	5.3	1.2	13.3	22.5	10.7	220	1633				34.37	-106.07	SHRUBLAND
1081	15.6	13.9	59.1	27.5	360.4	54.1	100.2	801.9	88.6	542.2	5.2	5	95	10	9.6	805	40				50.766	3.35	FOREST
896	14	15.2	30.8	28	326.1	50.4	99.4	828	60	503.9	6.4	5	90	10	9.6	805	40				50.766	3.35	FOREST
1404	44.7	23.4	10.4	33.4	22.1	267.3	47	448.3	78.5	369.8	4.9	0.312276014	3.4	2.5	24.4	890	267	20.97902098	109.8901099	869.1308691	18.817	-89.45	FOREST
994	0.2	0	23	74.5	157.5	2.3	662.7	920.2	23.2	897	5.9	5.3	101.7	5	27	2600	48	600	200	200	9.15	-79.85	FOREST
1196	0.1	0.7	12.7	48.6	120.8	1.5	653.4	837.8	13.5	824.3	5.9	5.1	90.2	15	27	2600	48	600	200	200	9.15	-79.85	FOREST
1699	0	4.6	6.2	10.9	115.3	0.2	502.1	639.3	10.8	628.5	5.9	3.1	58.1	25	27	2600	48	600	200	200	9.15	-79.85	FOREST
1692	0.5	21.6	0	50.6	112	0	303.2	487.9	22.1	465.8	5.9	5.1	99.4	5	27	2600	48	600	200	200	9.15	-79.85	FOREST
1632	0.1	1	18.8	68.7	109.5	0.1	274.2	472.4	19.9	452.5	5.9	3	54.5	5	27	2600	48	600	200	200	9.15	-79.85	FOREST
1653	0.1	1.9	11	58.3	88.1	0.2	197.1	356.7	13	343.7	5.9	2.3	39	15	27	2600	48	600	200	200	9.15	-79.85	FOREST
734	0.1	0	11.3	30.4	77	0	210.9	329.7	11.4	318.3	5.9	3.2	54.6	15	27	2600	48	600	200	200	9.15	-79.85	FOREST
731	0.1	0.2	10.4	30.6	71.3	0	154.4	267	10.7	256.3	5.9	2.1	36.5	25	27	2600	48	600	200	200	9.15	-79.85	FOREST
1395	0.1	9.9	0	18.1	63.5	0	155.1	246.7	10	236.7	5.9	2.6	48	25	27	2600	48	600	200	200	9.15	-79.85	FOREST
1709	0.2	0	20	63.4	60.8	0	135.1	279.5	20.2	259.3	5.9	2.8	52.6	5	27	2600	48	600	200	200	9.15	-79.85	FOREST
718	0.1	0	14.1	63.4	41.5	0	101.7	220.8	14.2	206.6	5.9	1.8	33.5	15	27	2600	48	600	200	200	9.15	-79.85	FOREST
1355	0.1	2.5	7.8	10.2	40.7	0	88.1	149.4	10.4	139	5.9	1.7	30.6	25	27	2600	48	600	200	200	9.15	-79.85	FOREST
1609	31.9	28.4	164.3	52	484.8	12.9	383.1	1157.4	224.6	932.8	4.27	11.98198198	266	5	26.3	2750	130				-1.01	101.65	PERMANENT
1195	6.7	17.6	128.3	40.7	275.6	375.3	144	988.2	152.6	835.6	5.78	10.96153846	171	5	25.7	1950	60				10.29	124.85	GRASSLAND
1726	17	10	8	35	27	183	132	424	35	377	6.5	0.576042019	8	15	24.9	750	200	61	354	585	19.517	-105.066	FOREST
293	6.3	9.2	56.9	91.9	544.3	9.9	32.6	882	72.4	678.7	5	24.25764205	421	10	2.8	550	1272				50.183	-113.97	GRASSLAND
301	3.7	7.4	40.9	29.8	156.2	54	17.5	355	52	257.5	4.904761905	3.388840696	55	10	2.8	550	1272	50	50	900	50.183	-113.97	GRASSLAND
390	3.1	0.1	0.5	18.1	11.9	0.3	25	85.1	3.7	55.3	5.3	1.2	12.7	22.5	5.2	420	908				49.717	-112.97	GRASSLAND
1595	9	5	8	18	39	3	17	99	22	60	5.1	1.8	23.1	10	27.85	750	18	190	250	560	13.75	-15.78	SHRUBLAND
1290	104.5	92.3	122.4	125.1	139.3	136.4	242.8	962.8	319.2	643.6	4.7	4.642857143	65	2.5	16	1200	2350	127	608	265	8.94	38.77	GRASSLAND
1305	81.6	109.9	84.9	94.8	49.9	256.4	79.8	757.3	276.4	480.9	4.6	1.714285714	24	2.5	16	1200	2350	111.665005	591.226321	297.108674	8.94	38.77	GRASSLAND
1682	78.9	122.9	62.4	70.9	27.4	386.3	46.2	795	264.2	530.8	5	0.852941177	14.5	2.5	21.7	1223	42	74.92507493	591.4085914	333.6663337	-28.57	32.26	FOREST
422	7.4	5.4	12.2	31.3	61.7	6	217.7	341.7	25	316.7	5.07	1.5	1.44	15	17.5	1700	35	250	589.1	160.9	28.65	115.8	FOREST
508	9.4	3.8	11.9	23.9	35.9	15.2	55.9	155.9	25.1	130.9	4.45	0.7	7.5	15	17.5	1700	35	167.2832717	215.9784022	616.7383262	28.65	115.8	FOREST
488	5.2	4.8	11.2	17.6	34.2	2.3	103.7	178.8	21.2	157.8	4.23	1	9.4	15	17.5	1700	35	183.7816218	622.6377362	193.5806419	28.65	115.8	FOREST
498	59.9	17.9	14.3	32.8	86.7	211.3	243.2	666.2	92.1	574	7.4	1.9	23.3	7.5	15.1	900	775	200	400	400	28.317	-16.57	FOREST
669	39	24	68	69	141	87	260	707	131	557	6.3	2.5	30	15	24	2467	700	326	650	24	18.3	-65.8	FOREST
637	24	14	37	42	100	58	220	518	75	420	5.8	1.785714286	25	15	24	2467	700	314	618	68	18.3	-65.8	FOREST
677	18	8	31	15	78	130	193	488	57	416	5.9	2	25	15	24	2467	700	231	674	95	18.3	-65.8	FOREST
560	7	4	16	12	72	63	199	382	27	346	7.1	1.4	16	15	24	2467	700	254	339	407	18.3	-65.8	FOREST
591	10	9	7	22	57	342	281	736	26	702	7.5	2.6	32	15	24	2467	700	571	390	39	18.3	-65.8	FOREST
688	63	36	14	96	56	448	171	908	113	771	6.5	1.4	21	15	24	2467	700	122	613	265	18.3	-65.8	FOREST
514	5	3	9	6	56	200	191	476	17	453	6.9	1.2	13	15	24	2467	700	330	456	214	18.3	-65.8	FOREST
521	9	3	12	6	55	23	158	280	24	242	6.1	1.5	18	15	24	2467	700	215	458	327	18.3	-65.8	FOREST
770	95	22	8	30	43	51	161	423	125	285	7.8	1.2	14	15	24	2467	700	202	269	529	18.3	-65.8	FOREST
758	17	7	6	14	31	65	136	289	30	246	6.4	1	14	15	24	2467	700	508	359	133	18.3	-65.8	FOREST
518	5	4	4	6	18	536	187	765	13	747	8	1.2	15	15	24	2467	700	232	623	145	18.3	-65.8	FOREST
847	4.4	9.6	76	169.5	533	223.6	249.5	1448.3	90	1175.6	5.8	6	71	3.5	25.5	2300	20				-1	-47	FOREST
850	7	15.4	170.8	32.8	487	148.3	236.3	1270.9	193.2	904.4	5.7	7	109	3.5	25.5	2300	20				-1	-47	FOREST
873	15.6	19.5	178.5	96.1	479.4	25.6	353.5	1168.2	213.6	954.6	4.66	14.0952381	296	5	25.5	2300	20				-1	-47	FOREST
872	15.6	19.5	178.5	96.1	479.4	25.6	353.5	1168.2	213.6	954.6	4.66	11	266	5	25.5	2300	20				-1	-47	FOREST
549	11.7	18.8	69.6	58.2	449.2	160.5	554.4	1322.5	100.1	1222.3	6.49	11	171	5	25.5	2300	20				-1	-47	FOREST
871	9.8	18.2	90.6	258.4	420.1	414.3	134.3	1480	118.6	1227.1	5.5	4	46	3.5	25.5	2300	20				-1	-47	FOREST
849	28.1	29.6	123.9	62	387.3	2.7	481.7	1119.3	181.6	933.7	4.65	11	266	5	25.5	2300	20				-1	-47	FOREST
852	13.9	20.6	70.2	62	365	181.1	481	1193.8	104.7	1089.1	6.35	10.62111801	171	5	25.5	2300	20				-1	-47	FOREST
1416	10.4	19.8	153.3	67.6	340.2	28.7	301.5	921.5	183.5	738	4.62	12.0361991	266	5	25.5	2300	20				-1	-47	FOREST
1403	9.5	19.9	112.2	66	340.2	39.5	286.2	873.4	141.6	731.9	4.38	14	296	5	25.5	2300	20				-1	-47	FOREST
874	4.3	13.2	71.9	247	334.4	192.2	199	1218.7	89.4	972.6	5.5	5	65	3.5	25.5	2300	20				-1	-47	FOREST
1434	3.4	15.1	99.4	111	328.9	193.7	157	993.7	117.9	790.6	5.3	6	83	3.5	25.5	2300	20				-1	-47	FOREST
425	9.1	4.7	3.8	9.2	15.4	173.4	79.4	421.3	17.6	277.4	9.5	0.610446281	8.6	27.5	15.9	1220	162	267	569	164	34.45	-81.735	FOREST
973	22.7	37.5	128.1	156	663	26	966.7	2000	188.3	1811.7	4.7	7.461990486	120	10	-1	500	294				66.017	19.87	FOREST
954	5.4	8.6	39.6	42.1	242.8	19.3	32.7	456	53.6	336.9	4.904761905	6.347930307	103	10	-1	500	294	50	50	900	66.017	19.87	FOREST
980	11.4	36.9	36.2	156	481	29	699.5	1450	84.5	1365.5	5.4	7.95193552	128	10	1	570	273				64.65	18.5	FOREST
956	7	12	59.5	88.9	290.6	7.1	123.3	737	78.5	509.9	5	5.615086788	91	10	1	570	273				64.65	18.5	FOREST
985	18.5	57	56.1	91	620	23	624.4	1490	131.6	1358.4	5.1	8.270372789	133	10	1	570	234				64.417	19.417	FOREST
940	1.4	8.1	41.1	190.9	403.6	12.9	129.8	1010	50.6	737.2	5.476190476	4.92450124	80	10	1	570	234				64.417	19.417	FOREST
982	0.2	5.3	5.3	18.7	51.9	1.1	113.1	213	10.8	184.8	4.7	0.574	7.378	5	-5	260	1020.5	75	13	912	68.283	19.083	TUNDRA
1574	6	1	2.5	18	50	0.5	88	166	9.5	68.5	5.285714286	2.8	37	5	-5	260	1020.5	600	200	200	68.283	19.083	TUNDRA
1727	6.9	6.5	27.9	33	61.2	7.3	270.7	413.4	41.3	372.2	4.63	2	16	15	-2.5	809	1001	285.3	350.2	364.5	68.35	18.5	TUNDRA
748	4.4	3.5	13.8	21.2	48.3	0.8	88.6	180.6	21.7	158.9	4.22	1.4	14.2	15	-2.5	809	1001	287.9	242	470.1	68.35	18.5	TUNDRA
761	4.1	6.2	13.4	17.5	33.5	0.8	33.2	108.7	23.7	85	4.26	0.6	6.8	15	-2.5	809	1001	206.7	265.4	527.9	68.35	18.5	TUNDRA
1670	10.6	6.8	13.2	22.3	48.6	12.8	217.7	331.9	30.6	301.4	5.92	2.1	22.8	15	-2	1000	668	366.2	382	251.8	68.417	18.317	TUNDRA
805	6.1	5.9	11.2	25.7	39.8	1.5	15.2	105.4	23.2	82.2	4.34	1.6	21.9	15	-2	1000	668	338.8	342.8	318.4	68.417	18.317	TUNDRA
1557	6.1	5.7	20.6	22.1	21.4	1.5	149.3	226.6	32.4	194.3	3.91	1.6	15.1	15	-2	1000	668	435.3	167.1	397.6	68.417	18.317	TUNDRA
408	10.4	19.8	153.3	67.6	340.2	28.7	301.5	921.6	183.5	738	4.62	14	296	5	27.1	2804	83				5.2	100.6	GRASSLAND
1588	3.2	3.3	1.6	5	9.5	35.4	26.3	117.8	8.1	76.2	8.8	0.461361147	6	27.5	21	3500	750	53.94605395	150.8491509	795.2047952	-17.3667	145.7167	FOREST
1616	12.8	2.8	1.4	3.2	1.1	42.8	14.1	90.8	17	61.2	10.4	0.151722793	0.6	27.5	21	3500	750	38	212	750	-17.3667	145.7167	FOREST
387	14	39	64	34	116	99	197	563	117	446	6.2	0.604712237	8.5	2.5	6.2	796	1481				42.5	-122.093	WETLAND
414	17	20	14	66	65	21	99	302	51	251	5.6	0.992857143	13.9	2.5	6.2	796	1481				42.5	-122.093	WETLAND
350	10	9	17	30	54	10	96	226	36	190	5.4	1.207142857	16.9	2.5	6.2	796	1481				42.5	-122.093	WETLAND
296	3.1	0.7	0.1	16.9	30.1	4.4	35.5	215.5	3.9	86.9	5.3	0.8	10	22.5	6.4	358	1350				46.217	-114.117	FOREST
309	0.9	0	0	13.6	8.6	3.3	21.1	132.1	0.9	46.6	5.3	0.3	1.9	22.5	6.4	358	1350				46.217	-114.117	GRASSLAND
1799	12	8	38	45	230	4	465	802	58	744	6.24	5.23	50.5	2.5	17.8	1362	38	200	400	400	-32.29913056	152.4189944	FOREST
1443	13.9	20.6	70.2	62	365	181.1	481	1193.9	104.7	1089.1	6.35	11	171	5	25	3350	700				5	115.5	FOREST
314	1	0	0	8.6	6.3	1.7	23.6	180.4	1	40.2	5.3	0.26	1.3	22.5	23.8	1255	4				25.28	-80.9	GRASSLAND
1619	1.5	3	17.5	21.1	66	1.1	15	210.2	22	103.2	4.4	1.4	42.56	5	8.6	670	246	224	308	468	51.446	9.837	GRASSLAND
1603	4.9	4.8	19	21	47.6	1.6	9.8	134.1	28.7	80	4.6	1.7	52.53	5	8.6	670	246	176	308	516	51.446	9.837	FOREST
1621	10.5	5.3	39.8	5.4	46.5	394.1	44.5	656.5	55.6	490.5	8.8	0.518701583	7	15	8.6	670	246				51.446	9.837	GRASSLAND
774	14.6	5.8	50.6	5.3	44.9	423.1	40.2	685.7	71	513.5	8.8	0.810810811	12	5	8.6	670	246				51.446	9.837	GRASSLAND
1614	15.6	6.5	16.8	5.9	27.2	420.6	46.7	657.8	38.9	500.4	8.9	0.690722891	10	15	8.6	670	246				51.446	9.837	FOREST
1040	18.4	8.2	20.7	7.5	26.6	421.9	46.4	675.5	47.3	502.4	8.7	0.878378378	13	5	8.6	670	246				51.446	9.837	FOREST
706	2.2	4.1	8.5	19	23.3	0.5	8.3	154.1	14.8	51.1	4.4	1.3	42.64	5	8.6	670	246	157	207	636	51.446	9.837	FOREST
1015	9.5	1.4	3.3	17.2	49	9.6	42.2	297	14.2	118	5.3	1.3	23.2	5	14.3	218	1650				35.55	-111.467	SAVAN
1044	2.1	1.1	2.4	16.8	22.8	0.6	20	100.5	5.6	60.2	5.3	1.6	18	5	14.3	218	1650				35.55	-111.467	SAVAN
989	1.5	0.3	1.4	5.8	16	4.6	20.3	147.5	3.2	46.7	5.3	0.5	7.2	5	7.1	263	2137				39	-116.5	FOREST
1455	1.1	0	0.2	11.2	4.4	2.6	18.2	164.7	1.3	36.4	5.3	0.34	2.8	5	7.1	263	2137				39	-116.5	SHRUBLAND
1248	15.4	0.9	5.2	4.2	59.8	0.5	25.3	148.7	21.5	89.8	5.3	2.7	42.2	5	8.6	362	1606				40.826791	-104.723982	GRASSLAND
1170	4.7	7	21.4	57.7	100.9	23	309.8	524.3	33.1	491.4	5.06	1.7	12	15	26.9	2977	38	456.6	519.1	24.3	-6.102	105.423	FOREST
1579	6.8	2.7	10.8	17.1	25.9	9.5	63.6	136.4	20.3	116.1	4.57	0.6	5	15	26.9	2977	38	162.5	224.4	613.1	-6.102	105.423	FOREST
1331	13	4	21	10	46	9	221	324	38	286	5.25	3.01	29.81	1.5	11	1522	585	350	550	100	-39.4	176.34	FOREST
1698	14.3	59.9	62.4	71	517	23	802.4	1550	136.6	1413.4	5.2	10.49903987	169	10	2	515	860				53.1	-114.5	GRASSLAND
1786	2.7	2.3	23.2	19.6	61.5	2.7	15.4	204.6	28.2	99.2	4.6	1.4	41.86	5	27	1062	137	172	380	448	6.9	1.68	SAVAN
1764	7	5.1	19.5	19	68.8	9.2	19.1	227	31.6	116.1	5.6	1.7	32.64	5	27.1	1061	117	212	357	431	7.07	1.65	SAVAN
1791	3.2	3.7	18.8	16.8	40.4	3.5	8.2	166.3	25.7	68.9	4.3	1.3	37.44	5	27.1	1061	117	156	206	638	7.07	1.65	SAVAN
1779	1.4	2.3	13.1	12.7	34.1	0.6	6.3	113.8	16.8	53.7	4.3	1.1	35.86	5	27.1	1061	117	145	150	705	7.07	1.65	SAVAN
1617	3	7	27	77	210	99	24	447	37	410	5.3	2	46	12	7.6	2054	1050				-40.767	-72.2	FOREST
790	13	8	46	93	72	25	197	454	67	387	5	2.7	65	9.5	7.6	2054	800				-40.733	-72.25	FOREST
1590	17	27	39	8	230	29	94	444	83	361	5	5.4	90	15	11	2107	550				-40.767	-72.367	FOREST
1597	8	8	41	21	55	19	90	242	57	185	5	2.3	48	10	9.7	1860	425				-40.567	-73.55	FOREST
970	9	7	86	19	491	14	125	751	102	649	4.7	5.5	117	15.5	11.1	1381	120				-40.633	-73.083	FOREST
1606	7	2	5	11	26	52	149	260	14	238	7.4	1.5	18	15	11.3	1484	120	770.7707708	195.1951952	34.03403403	-40.283	-73.133	FOREST
1561	26	9	114	29	415	21	117	731	149	582	4.5	7.6	131	10.5	10.8	1462	105				-40.9	-73.15	FOREST
766	54	12	33	59	529	11	240	938	99	839	4.5	7.1	139	12.5	11.3	1719	80				-40.717	-72.75	FOREST
1707	5.8	4	13.9	11.9	35.5	2.7	12.9	133.2	23.7	63	5.3	1.4	38.78	5	23.42	1348	736	194	335	471	-14.6	-60.7	FOREST
1712	3.6	3.5	16.3	19	37.3	7.5	11.7	174	23.4	75.5	4.9	1	24.2	5	23.5	1348	721	141	340	518	-14.6	-60.7	FOREST
1339	5.6	7.9	25.8	50.2	85.2	5.8	234	414.4	39.3	375.2	4.32	1.5	9.8	15	25.87	2009	197	400.940094	397.839784	201.220122	-2.6	-55	FOREST
889	4.4	7.5	21.6	48.9	84.5	9.9	163	339.8	33.5	306.3	4.41	1.1	8.2	15	26.63	2924	24	291.9	528.8	179.3	-1.5	-48.5	FOREST
944	46	11	133	26	426	23	61	726	190	536	4.4	18	173	5.5	11	4550	805				-39.5	-72.03	FOREST
950	56	14	130	26	356	32	83	697	200	497	4.5	12.7	227	1.5	11	4550	805				-39.5	-72.03	FOREST
964	6	10	27	94	118	90	25	370	43	327	5	2.4	65	3.5	11	4550	734				-39.5	-72.03	FOREST
963	12	11	43	21	60	21	81	249	66	183	4.8	2.6	58	3.5	11	4550	734				-39.5	-72.03	FOREST
961	21	11	51	79	125	25	222	534	83	451	4.9	4.1	91	3.5	11	4550	637				-39.63	-72.15	FOREST
955	39	38	23	29	111	39	65	344	100	244	4.7	5.4	124	2.5	11	4550	637				-39.63	-72.15	FOREST
967	78	16	20	70	574	18	318	1094	114	980	4.5	5.4	113	7.5	11	4550	630				-39.63	-72.15	FOREST
960	89	17	24	115	329	16	132	721	130	592	4.6	7.6	175	2.5	11	4550	630				-39.63	-72.15	FOREST
120	61.2	57.9	11.3	98	121	469.7	98	1019.8	130.4	786.7	7.1	3.6	93.6	5	20.8	1470	1100				-15.933	-47.883	SAVAN
371	4.3	3.1	16.3	14.9	51.9	6	12.9	191.8	23.7	85.7	5.2	1.2	29.4	5	26	1400	451	145	447	408	-8.117	-36.017	FOREST
318	3.2	2.3	21.9	24.1	57	3	17.9	212.5	27.4	102	4.9	1.6	48.64	5	24	1800	394	189	409	402	-10.267	-48.167	SHRUBLAND
373	4.9	4	9.7	11.6	27.9	3.5	16.1	137.6	18.6	59.1	5.6	1.2	31.32	5	29	500	195	143	437	421	-6.567	-37.25	SAVAN
432	3.7	3	16.6	15.2	41.6	1.8	12.2	136.8	23.3	70.8	5.1	1.3	31.85	5	24	1400	128	150	341	509	-16.35	-56.25	WETLAND
51	14.2	16.1	29.4	47.7	120	15	23.6	402.5	59.7	206.3	5.6	0.037	0.49	5	8.3	2006.666667	810	230	540	230	-40.5	-71.6	FOREST
15	23.4	75.9	39.8	49.8	35.6	178.3	204.1	899.9	139.1	467.8	7.7	1.5	22.3	5	8.5	2006.666667	786.6666667	78.49215079	427.8572143	493.6506349	-40.5	-71.6	FOREST
945	1.5	8.6	9.1	44.5	242.8	10.8	506.9	861.6	19.2	805	5.75	4.4	46.5	5	8.7	500	106.5				52	12.6	GRASSLAND
952	3.9	10.8	10	18	89.6	158.8	223.9	520.6	24.7	490.3	7.11	4.5	54.6	5	8.7	500	106.5				52	12.6	GRASSLAND
1442	5	7.4	10.7	28.1	168.7	69.1	286.2	586.4	23.1	552.1	5.95	5.4	66.6	5	8.4	570	60				52.8	11.35	GRASSLAND
946	0.8	9.1	14.3	39.5	111.5	1.9	386.6	584.4	24.2	539.5	4.2	5	64	5	8.4	570	60				52.8	11.35	GRASSLAND
1051	2	6.5	5.9	12.9	46.9	174.5	176.4	428	14.4	410.7	6.51	2.9	34.8	5	8.4	570	60				52.8	11.35	GRASSLAND
1370	1.1	10.3	25.4	56.6	477.1	8.4	577.4	1221.1	36.8	1119.5	5.37	5.1	57.7	5	8.4	570	57				52.8	11.35	FOREST
1272	1.6	8.8	4.4	33.8	112.9	14.7	438.5	627.2	14.8	599.9	5.98	3.9	41.3	5	8.4	570	57				52.8	11.35	FOREST
1041	6.8	13.6	12.5	24.7	105.6	79.7	216.3	468	32.9	426.3	6.35	5.8	68.3	5	8.4	570	57				52.8	11.35	FOREST
1183	2.7	9.8	7.7	22.6	98.2	63.4	277.6	490.5	20.2	461.8	6.75	6.3	86	5	8.4	570	57				52.8	11.35	GRASSLAND
1021	1.5	7	8.8	34	76.4	1.2	236.6	392.5	17.3	348.2	4.44	4.2	56.1	5	8.4	570	57				52.8	11.35	FOREST
1045	2.6	6.7	7.6	16	62.6	104.5	148.4	352.1	16.9	331.5	6.24	3.3	40.3	5	8.4	570	57				52.8	11.35	GRASSLAND
1508	15.7	9.8	41.2	7.9	219.9	13.1	287.3	654.4	66.7	528.2	5.8	8.09	178	1.5	3.2	325	715	200	400	400	50.5	-106.95	GRASSLAND
1087	148	18	38.3	1.2	216.5	15.1	112.6	580.3	204.3	345.4	5.8	10.07	484	6	3.2	325	715				50.5	-106.95	GRASSLAND
1131	80	26.4	54.2	2.7	208.1	21.7	231.8	677.7	160.6	464.3	5.8	13.72	410	2.5	3.2	325	715				50.5	-106.95	GRASSLAND
1029	3.2	3.2	9.7	30.3	167.5	8.6	277.7	540.3	16.1	484.1	5.8	5.14	114	21.5	3.2	325	715	200	400	400	50.5	-106.95	GRASSLAND
915	5.3	5.8	19.6	16.9	116.6	1.9	121.4	287.5	30.7	256.8	5.57	2.1	56.6	2.5	3.2	325	715				50.5	-106.95	GRASSLAND
913	11.1	2.9	3	5.8	10.4	516.4	31.4	651	17	564	10.5	0.340425532	1.6	15	3.2	325	715	60	690	250	50.5	-106.95	GRASSLAND
1813	16	5	3	18	19	40	134	243	24	211	7.1	1	12	15	11.4	660	61	795	180	25	-43.633	172.5	FOREST
398	4.5	6.9	9.5	18.1	169	63	254	799	20.9	504.1	7.2	2.88	31	15	11	338	2003	524.5245245	360.3603604	115.1151151	35.383	-112.133	GRASSLAND
360	23	4	80	127	375	62	35.3	706.3	107	599.3	4.31	24.54	373	5	11	352	1941				35.233	-111.45	GRASSLAND
489	1.6	8.9	13.7	26.2	33	53	97	238.8	24.2	209.2	4.69	3.1	49.6	5	3.7	951	194				46.85	-68	GRASSLAND
484	6.9	13.2	24.8	48.7	308.8	1	376.6	848.1	44.9	735.1	3.78	7.2	91.1	5	16.5	314	96				37	-120	GRASSLAND
1128	1.6	8	5.8	33.1	59.9	3.4	165.9	285.2	15.4	262.3	5.28	1.7	26.5	5	6.4	1000	553				42.03	-75.05	GRASSLAND
1142	1.8	7.6	5.5	25.1	54.8	12	132.8	245.1	14.9	224.7	4.86	2.7	34.1	5	6.4	1000	553				42	-75	GRASSLAND
1193	1.9	8.2	4	23.6	45.6	4.8	109.1	202.1	14.1	183.1	4.5	3	38.7	5	6.5	1000	452				42.55	-75.24	GRASSLAND
1104	7.6	6.3	21.2	36.3	97.1	2.3	236.4	407.1	35.1	372.1	4.61	1.9	17.4	15	11.9	1100	79	340.2	229.8	430	39.85	-75.35	GRASSLAND
1273	15.5	17.8	86	148.6	470.2	14	216.1	968.1	119.3	848.9	4.71	9	119.9	15	-0.8	682	3400	218.1	479.2	302.7	39.633	-105.583	FOREST
1239	15.1	11.9	40.9	62.3	134.8	22.5	380.5	667.9	67.9	600.1	5.09	3.2	28.8	15	-0.8	682	3400	316.3	337.3	346.4	39.633	-105.583	FOREST
1225	4.7	6.1	15.5	30.6	68.5	3.5	225.8	354.6	26.3	328.4	5.2	1.8	15.7	15	-5	367	147	274.8725128	403.159684	321.9678032	-62.17	-58.485	DESERT
1811	12.2	10.1	20.1	18.9	166.9	95.4	145.6	641.5	42.4	426.8	6.1	3.55	55.7	5	9.8	587	116				51.78	13.53	FOREST
1795	11.7	9.2	16.7	16.4	124.5	75.2	130.2	523.5	37.6	346.3	6.15	3.75	50.1	5	9.8	587	116				51.78	13.53	FOREST
1781	11.9	11.5	16.4	21.1	119.6	87.2	125.5	529.4	39.8	353.4	6.1	3.7	61.9	5	9.8	587	116				51.78	13.53	FOREST
1807	8.4	8.2	12.3	16.8	108.7	50.9	124.1	488.9	28.9	300.5	6.2	3.15	39.1	5	9.8	587	116				51.78	13.53	FOREST
1806	11.2	10.1	9.1	17.1	108	76.7	118.1	478.5	30.4	319.9	5.9	3.7	56.95	5	9.8	587	116				51.78	13.53	FOREST
1804	14	9.8	9.5	17.6	97.5	83.9	115.2	485.4	33.3	314.2	6.05	3.4	314.4	5	9.8	587	116				51.78	13.53	FOREST
114	1.2	12.4	22.1	45.6	135.2	1.5	373.3	645.6	35.7	555.6	3.96	5.5	62.4	5	20	550	1300				-4.5	37	FOREST
113	115	26.3	9.8	18.3	50.9	2.3	247	516.2	151.1	318.5	3.63	13.6	263.3	5	20	550	1300				-4.5	37	FOREST
121	4.3	5.2	12.2	29.7	34.6	1.3	172.7	259.9	21.7	238.3	4.42	1.7	17.8	15	19	1250	2650	457.2	219.2	323.6	7.58	38.75	FOREST
1026	11.7	10.2	15.8	16.4	108.6	54.2	121.6	451.5	37.7	300.8	5.9	3.65	57.6	5	22	1000	402				42.267	-76.467	FOREST
1031	9	7.6	8.9	16.1	83.7	46.5	130.5	415.5	25.5	276.8	6	3.55	42.1	5	21.8	980	163				41.833	-73.75	FOREST
1278	0.3	0	8.1	0	21.9	0.4	5.6	36.3	8.4	27.9	5.4	0.3	4.7	15	12.4	1121	66	50	50	900	-41.273	173.14	FOREST
823	1.2	0	8.7	6.8	19.7	1.7	9.8	47.9	9.9	38	5.4	0.5	7.2	5	12.4	1121	66	50	50	900	-41.273	173.14	FOREST
1279	0.2	0	8.2	0	19.5	0.1	0.8	28.8	8.4	20.4	5.4	0.5	4.3	25	12.4	1121	66	50	50	900	-41.273	173.14	FOREST
1175	132.4	85.6	346.1	417	1118.3	293.8	274.8	2966	564.1	2103.9	3.8	11.16	174.8	7	9.3	894	246	370	560	80	41.57	-92.07	FOREST
671	70.1	43.6	330.5	43.8	569.5	61.3	92.2	1375	444.2	766.8	3.57	9.62	174	5	9.3	894	246	240	320	440	41.57	-92.07	PERMANENT
1628	35.2	23.4	118.2	76.2	342.8	35.2	76.2	929	176.8	530.4	4.03	6.9	149	11	9.3	894	246	270	330	400	41.57	-92.07	PERMANENT
1079	14.9	4.3	33.2	2.6	73.2	3.1	18.7	196	52.4	97.6	3.52	3.8	96.5	7	9.3	894	246	60	190	750	41.57	-92.07	FOREST
1096	7.3	8.6	9.1	12.7	74.4	34	107.3	362.4	25	228.4	6.1	3.7	55.6	5	-3.5	1092	4221				29.546	101.955	GRASSLAND
1157	9	6.9	15.5	15.9	84.8	43.6	125.8	410.5	31.4	270.1	5.8	3.65	42.45	5	-3.5	1092	4015				29.548	101.964	SHRUBLAND
1099	61.5	22.7	262.3	61.5	369.2	29.1	64.8	1017	346.5	524.6	3.36	7.2	126	4	8.4	965	2777	240	460	300	29.589	102.025	FOREST
639	18	11	119	41	188	62	171	643	148	462	5.6	2.4	26	15	9.4	2750	700	253	711	36	-42.5	-74	FOREST
675	9	8	21	56	95	47	174	439	38	372	5.2	0.99	10	15	9.4	2750	700	138	848	14	-42.5	-74	FOREST
1566	20	17	43	65	79	75	182	509	80	401	5.7	1.6	16	15	9.4	2750	500	149	815	36	-42.5	-74	FOREST
632	47	12	6	30	32	203	107	447	65	372	7.3	1.1	14	15	9.4	2750	500	108	422	470	-42.5	-74	FOREST
701	2.2	4.2	5.1	16.1	11.1	0.6	8.8	76.6	11.5	36.6	4.5	1	31.7	5	24	830	723	144	181	675	-7.583	-40.333	SAVAN
1418	5.6	4.6	8.1	13.1	73.7	127.3	253	505	18.3	467.1	7.1	1.1	9.8	27.5	11.9	1345	900	220	510	270	42.586	-8.13	SHRUBLAND
1324	2.2	7.2	7.3	14.5	67.9	124.3	188.9	415.9	16.7	395.6	6.99	3.2	38.3	5	11.9	1345	800				42.586	-8.13	FOREST
1257	2.3	8	8.8	15.8	82.4	222.4	194.4	538.6	19.1	515	6.32	3.5	43.2	5	11.9	1345	600				42.586	-8.13	FOREST
1315	4.1	2.4	8.3	1.2	11.2	365.2	195.6	591	14.8	573.2	8	0.9	7.3	28	11.9	1345	550	420	200	380	42.586	-8.13	FOREST
1415	14.1	8.2	14.7	19.4	61.1	197.2	258.3	587	37	536	6.5	1.3	12.1	22.5	11.9	1345	500	350	530	120	42.586	-8.13	SHRUBLAND
1335	6.2	7.2	8.2	7.7	60	176.5	236.5	513	21.6	480.7	6.4	1.3	13.6	28.5	11.9	1345	500	240	480	280	42.586	-8.13	FOREST
367	5.7	6.7	15.5	10.3	87.6	147.3	184.9	515	27.9	430.1	6.1	1.1	12.4	21	10	1017	956	230	500	270	42.77	-4.33	FOREST
394	3.9	8.3	6.4	7.4	72	142.1	236.7	490	18.6	458.2	7.3	0.9	9.8	17.5	10	1017	956	220	280	500	42.77	-4.33	SHRUBLAND
381	6.1	3.1	11	8.6	42.8	236.8	297.4	612	20.2	585.6	6.6	1.3	10.8	20	10	1017	956	440	390	170	42.77	-4.33	SHRUBLAND
385	4.6	2.3	5.7	0.6	11.5	361	185.7	573	12.6	558.8	8	1	8.8	18	10	1017	956	260	350	390	42.77	-4.33	SHRUBLAND
399	4.1	2.6	5.1	1.5	11.3	302.8	184.5	514	11.8	500.1	8	0.9	7.3	20	10	1017	956	190	280	530	42.77	-4.33	FOREST
1836	4.9	13.4	16.7	42.4	124.7	1.4	215.2	465.2	35	383.7	3.71	5.7	68.5	5	24.5	851	930				18.467	-99.017	FOREST
1710	13.1	10.6	27.7	19.3	167.4	164.4	339.5	763.3	51.4	690.6	6.6	3.1	36.7	10	15	730	1350	220	480	300	36.48	-5.2	FOREST
1717	17.1	14.6	11.4	16.5	117.3	142.7	295.4	633.4	43.1	571.9	7.4	2.3	26	9.5	15	731	1170	210	380	410	36.72	-4.97	FOREST
1013	8.4	8.1	7.8	11.6	106	45.3	108.5	424.8	24.3	271.4	6.25	2.85	45.95	5	3	575	52				47.75	133.52	WETLAND
717	7.2	7.2	4.8	11.4	85.4	37.1	107.2	349.5	19.2	241.1	6.1	2.7	45.65	5	3	575	52				47.75	133.52	WETLAND
715	28.8	7.2	20.9	28.1	65.3	31.3	358.6	530.2	56.9	483.3	5.86	1.72	30.94	5	3	575	52				47.78	133.62	WETLAND
478	14.4	6.3	13.5	19.1	54.4	31	380.1	518.8	34.2	484.6	5.98	1.41	23.74	5	3	575	52				47.78	133.62	WETLAND
772	1.5	10.5	18.4	35.9	94.5	1.3	359.7	544.3	30.4	491.4	4.06	4.2	53.4	5	5	400	191				45.15	121.933	WETLAND
837	0.8	16.1	18.9	39.8	132.1	2.4	291	542.1	35.8	465.3	3.98	7.5	114.7	5	5	400	180				44.383	124.817	WETLAND
822	3.5	3.5	5.3	15.8	18.3	1.2	70.5	118.1	12.3	105.8	4.65	1.2	11.9	15	5	400	168	114.3	98	787.7	45	122.333	WETLAND
1423	0.7	5.9	8.1	28.5	95.8	1.5	231.1	379.5	14.7	356.9	5.01	3.2	37.9	5	5	400	148				44.8	123.683	WETLAND
1164	66.5	15.2	69.2	26.8	121	9.2	36.2	413	150.9	193.2	4.6	10.2	371.5	5	-2	850	1280				42.033	128.433	WETLAND
720	96.3	10.6	46.3	11.2	89.7	3.1	29.5	357	153.2	133.5	4.9	7.5	310.2769231	5	-2	850	1280				42.033	128.433	WETLAND
723	5.4	12.8	7.6	17.8	45.3	75.2	429	593.1	25.8	567.3	7.7	2.058823529	35	15	-2	850	1280	100	250	650	42.033	128.433	WETLAND
716	6.5	17.2	11.3	17.2	40.6	91.1	222	405.9	35	370.9	7.9	1.764705882	30	15	-2	850	1280	100	250	650	42.033	128.433	WETLAND
719	7.4	14.4	11.9	12.2	35.5	84.8	229	395.2	33.7	361.5	7.9	1.529411765	26	15	-2	850	1280	100	250	650	42.033	128.433	WETLAND
1625	4.8	9.6	6	10.6	4.6	76.2	13	124.8	20.4	104.4	8	0.484297322	6.4	15	-2	850	1280	50	50	900	42.033	128.433	WETLAND
1814	20.3	10.7	7.9	11.8	38.9	209.4	255.6	563	38.9	515.7	7.7	1.6	14.9	9	19	1235	20	400	240	360	32.133	-81.383	FOREST
1778	5	5.2	9.6	9.8	22.6	0.7	88	140.8	19.8	121.1	4.47	1.3	17.1	15	28	640	713	97.9	127.1	775	-3.85	-41.08	PERMANENT
1808	4.4	1.2	3.4	10.8	8.3	1.1	85.7	115	9	105.9	3.96	0.7	11.7	15	28	640	713	462	296.2	241.8	-3.85	-41.08	PERMANENT
974	33.6	18.1	33	38	120.6	127.1	226.8	623.4	84.7	512.5	6	1.8	17.4	7.5	18	1500	1000	270	540	190	-20.5	-42.5	FOREST
1162	20.9	16.1	37.7	26.5	144.5	157.1	270.2	697.3	74.7	598.3	6.3	2.6	28.9	6	26.1	2600	48	220	460	320	9.1	-79.842	FOREST
1207	19.4	9.7	16.5	19.4	67.3	156.8	370.2	670	45.6	613.7	6.6	1.6	14.8	7.5	26.1	2600	48	340	380	280	9.1	-79.842	FOREST
1367	23.6	20.5	14.7	15.1	175	140.4	72.1	698.5	58.8	402.6	7.4	7.5	84.5	7.5	20.7	1354	34	273			29.3	-82.2	PERMANENT
1343	25.1	15.2	21.1	23.1	110.9	169	276.5	660	61.4	579.5	6.6	2.5	26.7	6	20.7	1354	34	220	470	310	29.3	-82.2	PERMANENT
1301	8.4	11.2	5.1	11.2	65.2	192.8	256.3	562.6	24.7	525.5	7.7	1.5	14.2	5	20.7	1354	34	180	310	510	29.3	-82.2	PERMANENT
1276	20.3	13.2	7.5	15.5	62	190.6	253.7	574.2	41	521.8	7.6	1.9	17.7	4	20.7	1354	34	240	360	400	29.3	-82.2	PERMANENT
412	55	35	280	56	617	328	937	2543	370	1938	4.9	34	373	5	12.25	580	1				37.7724	119.16	WETLAND
403	38	39	200	76	530	319	749	2072	277	1674	5.1	28	340	10	12.25	580	1				37.7724	119.16	WETLAND
448	47	50	212	16	403	75	581	1448	309	1075	3.9	18	314	5	12.25	580	1				37.7724	119.16	WETLAND
402	37	14	213	14	399	15	278	1022	264	706	4.2	12	164	5	12.25	580	1				37.7724	119.16	WETLAND
438	33	34	289	11	326	46	383	1165	356	766	3.8	16	217	5	12.25	580	1				37.7724	119.16	WETLAND
457	27	14	59	13	234	114	498	1057	100	859	5.4	26	311	10	12.25	580	1				37.7724	119.16	WETLAND
264	0.8	5.9	5.2	13.1	22.2	1.7	75.5	123	11.9	112.5	5.2	0.76	12	15	10	3200	2078				24.51556111	121.5936417	FOREST
241	3.8	6.6	14.3	24.3	43.9	1	57.7	151.6	24.7	126.9	4.49	2.1	20.9	15	11	325	2073	326.4	271.7	401.9	35.53805556	-111.8669444	FOREST
238	4.6	5	10.9	18.7	34.3	0.8	88	162.2	20.5	141.8	4.37	2.2	24	15	11	352	1941	306.6	276.1	417.3	35.24611111	-111.4588889	FOREST
237	5	4.4	10.9	17.5	33	1.1	87.4	159.4	20.3	139	4.77	2.2	21.5	15	12	328	1905	289.1	296.2	414.7	35.39388889	-111.4238889	FOREST
1708	16.4	11.5	22.2	48.7	175.3	1.1	252.8	528	50.1	477.9	5.74	6.6	70.6	15	10	3200	1860	398.660134	385.2614739	216.0783922	24.51556111	121.5936417	FOREST
739	109	16	85	26	148	19	103	632	210	296	5.8	23.05349289	400	2.5	15.3		1600				25.71388889	118.11	FOREST
848	2.794225024	3.83388181	6.215429503	20.69087835	10.50276467	2.651001187	119.5833113	165.9738728	12.84353634	153.4279555	4.172	1.185	61.8052	7.5	13.98	541.38	1433.33	117.26	203.88	678.86	27.96666667	-15.6	FOREST
1655	4.011918283	4.533849923	10.87980295	21.27020879	21.63300545	0.238683668	141.980084	204.1916688	19.42557116	185.1219819	4.396	1.5118	51.9468	7.5	16.3	396.3	1325	608.68	391.32	0	28.26861111	-16.60555556	FOREST
1235	168	63	241	46	485	139	228	1522	472	898	5.8	23.62689725	410	2.5	17.15		1300				25.69916667	118.1119444	FOREST
894	3.245366569	5.288352235	6.06631691	24.11722792	8.409598207	0	136.4732734	178.0121084	14.60003571	169.0000995	4.484	1.9966	85.4252	7.5	13.77	706.43	1291.67	377.28	212.99	409.71	28.26861111	-16.60555556	FOREST
325	6	6	11	37	55	4	89	230	23	185	5.4	0.8	14	15	14.1	1084	1239	136	309	555	-37.8077	-73.0135	SHRUBLAND
306	27	14	68	41	156	48	262	642	109	507	6.1	2.7	35	15	14.1	1084	1219	328	642	30	-37.809	-73.0138	SHRUBLAND
897	2.843224519	3.836543606	5.224627555	10.51380987	8.256960414	2.480010649	89.08836556	122.2435422	11.90439568	110.3391465	4.706	0.8832	44.892	7.5	14.53	633.23	1183.33	149.68	137.32	713.02	28.66666667	-17.86666667	FOREST
1750	145	54	14	140	67	480	327	1261	213	1014	7.1	2.5	25	15	9.3	791	1149	307	490	203	42.73	-4.89	FOREST
1522	3.716086328	5.044415007	12.14981954	20.65347869	35.83430213	5.856958678	271.7663722	355.0214325	20.91032088	334.1111117	4.54	1.5402	53.5028	7.5	16.53	356.93	1141.67	700.78	296.69	2.54	27.96666667	-15.6	FOREST
1743	0.2	0.2	8.1	0	22.2	0.2	19.2	50.1	8.5	41.6	5.4	0.3	2.1	15	9.4	777	1095	50	50	900	42.69	-4.86	FOREST
1734	12	5	8	19	62	179	213	514	25	473	6.5	1.3	16	15	9.8	730	1080	353.6463537	455.5444555	190.8091908	42.66	-4.8	FOREST
1746	0.2	0	8.4	0	24.3	0.2	9.7	42.8	8.6	34.2	5.4	0.3	2.4	25	9.6	718	1080	50	50	900	42.65	-4.87	FOREST
1737	33	14	9	52	44	174	296	639	56	566	6.4	1.2	15	15	9.7	709	1075	671	279	50	42.65	-4.74	FOREST
273	1.8	2.3	12.2	3.9	2.7	4.5	29.4	68.9	16.3	40.5	3.8	0.948924731	35.3	15	4.5	1299	1023	40	50	910	48.976008	12.879879	FOREST
1755	1.2	0	9.1	0	26.4	2.9	27.2	66.8	10.3	56.5	5.4	0.4	6.2	5	10.3	597	958	50	50	900	42.58	-4.53	FOREST
1722	11	4	13	38	59	6	257	414	28	360	6.4	1.6	17	15	10.2	607	938	550.4495505	245.7542458	203.7962038	42.6	-4.57	FOREST
1724	12	3	6	13	31	57	228	357	21	329	6.7	1	12	15	10.3	608	928	707.2927073	242.7572428	49.95004995	42.59	-4.57	FOREST
1732	8	4	13	41	80	4	237	417	25	362	6.4	1.7	18	15	10.4	610	926	654	146	200	42.6	-4.58	FOREST
283	3	6.7	15.9	27	23.2	22.1	36.2	220.6	25.6	108.5	4	1.097560976	27	15	6.8	1749	840	80	170	750	48.03333333	8.6	FOREST
1498	2.7	2	27	27.9	35	3.6	25.6	176.7	31.7	92.1	3.9	1.777777778	41.6	15	5.5	1200	810	40	120	840	50.60433333	10.67	FOREST
271	5.8	8.3	41.4	31.9	338.7	10.3	277.9	823	55.5	658.8	3.5	5.194331984	128.3	15	5.8	1031	809	170	790	40	50.58333333	10.53333333	FOREST
268	2.4	3.8	13.6	23.8	18.3	22.8	88.6	240	19.8	153.5	4.7	0.98019802	19.8	15	5.8	1031	809	150	700	150	50.35201667	9.929036111	FOREST
343	1.3	7.1	9.9	22.6	63.8	3.4	271.4	404.5	18.3	361.2	4.4	4.9	76.3	5	14.9	436	743				-32.9573	-71.0643	SHRUBLAND
364	65	19.7	19.8	20.5	57.4	2.6	240.8	457.5	104.5	321.3	3.67	5.8	110.9	5	14.9	436	730				-32.9559	-71.0635	SHRUBLAND
460	1.7	3.6	1.7	15.6	16.3	0	120.2	156.2	7	152.1	4.34	2.4	57.7	5	16.1	87	690				-29.7612	-71.1656	SHRUBLAND
1360	15.8	7.8	32.9	45	146	60.8	485.3	793.6	56.5	251.8	5.5	1.909090909	21	10	19.5	1700	375	91.76225235	163.7122002	744.5255475	26.15	117.45	FOREST
1373	178.6	84.3	46.2	184.8	170.5	40.3	405.1	1109.8	309.1	395.6	4.3	2.769230769	36	10	19.1	1750	300	100.2132196	122.6012793	777.1855011	26.33194444	117.6147222	FOREST
388	1.1	4.5	27.6	11.5	49.5	0.7	83.6	178.5	33.2	145.3	3.5	1.1	13	8	11.6	1200	200	220			39.08333333	-86.45	FOREST
401	25.6	37.1	63.7	109.1	68.5	167.5	288.3	850.3	126.4	633.4	5.2	3.57480315	45.4	15	8	779	115	220	240	540	53.38333333	10.6	FOREST
359	3.6	3.6	55.1	12.8	22.3	7.4	149.4	299.5	62.3	191.9	3.9	2.367346939	58	15	8	779	115	60	390	550	52.83938056	10.267325	FOREST
1308	8.9	8	4.4	23.9	11.5	192.3	187.8	443	21.3	415.5	6.9	0.4	3.6	30	16	1036.9	100	250	560	190	31.51	119	FOREST
901	4.2	6.1	15.8	24.4	40.4	1.7	6	146.4	26.1	72.5	4.7	1.6	49.76	5	19.3	1398	46	191	231	578	-30.08944444	-51.65222222	GRASSLAND
1492	83	67	236	63	807	23	393	1951	386	1286	5.8	23.05349289	400	7.5	21	1927					23.2	112.5	FOREST
1491	48	26	225	31	629	188	216	1502	299	1064	5.8	25.34711033	440	7.5	21	1927					23.2	112.5	FOREST
289	30	21	173	23	599	14	409	1468	224	1045	5.8	25.34711033	440	12.5	16.43333328	1177					31.04410556	110.3127028	WETLAND
280	23	12	142	18	398	15	354	1080	177	785	5.8	25.34711033	440	17.5	17.04166676	1211					31.06077222	109.8772389	WETLAND
282	35	19	114	42	377	35	83	805	168	537	5.8	17.3194493	300	17.5	17.48749991	1276					30.82454444	108.409875	WETLAND
1490	155	40	148	56	356	17	137	1044	343	566	5.8	19.03966238	330	7.5	21	1927					23.2	112.5	FOREST
1328	29	45.5	95	257	343.3	221.8	467.4	1798.4	169.5	1289.5	3.9	4.24822695	59.9	15	8.412499954	617		150	770	80	54.07066667	13.89735	GRASSLAND
1256	9.4	17.1	104.5	143.9	335.3	205.3	799.9	1778.2	131	1484.4	4.9	4.566666667	54.8	15	8.266666689	548		190	610	200	54.56310833	13.51221944	GRASSLAND
275	20	10	102	16	320	6	255	865	132	597	5.8	28.78753648	500	17.5	18.09166661	1199					29.75065	107.4060056	WETLAND
712	68	55	123	48	306	63	154	938	246	571	5.8	17.3194493	300	2.5	16.3	1553					-28.2	153.1	FOREST
290	83	31	155	50	289	10	168	913	269	517	5.8	19.03966238	330	12.5	17.88749997	1234					29.89131667	107.75325	WETLAND
287	24	23	118	21	278	7	182	746	165	488	5.8	21.90668418	380	17.5	17.39583324	1273					30.92878889	108.7550667	WETLAND
279	97	41	132	58	244	19	104	805	270	425	5.8	23.05349289	400	12.5	17.34999999	1249					31.02795833	109.5117056	WETLAND
1053	73	12	21	124	177	162	66	635	106	463	4.1	3.3	63.4	15	12	580		213	606	181	37.79330278	119.0998333	WETLAND
1148	42.8	53.6	165.2	334.8	170.5	109.4	236.6	1112.9	261.6	614.7	5.7	2.2	22	10	24.33333309	1725		91.95402299	153.6050157	754.4409613	19.77472778	109.8163694	FOREST
1237	12	15	48	38	149	11	161	435	75	359	4.01	6.59429546	111.2	7.5	8.670833344	616					52.91558889	13.74045	GRASSLAND
1493	82	21	92	20	142	22	92	594	195	276	5.8	23.62689725	410	2.5	17.5	1850					25.7	118.2	FOREST
668	90	24	108	20	140	22	108	639	222	290	5.8	26.49391905	460	7.5	16.3	1553					-28.2	153.1	GRASSLAND
1822	38	31.6	82.2	290.9	135.9	31.6	34.8	961	151.8	493.2	5.1	1.6	22	5	16	846		430	81	490	25.4025	101.4716667	FOREST
1477	26	23	30	120	116	84	228	627	79	548	5.6	0.650584586	9.3	2.5	14.6	925					24.44166667	102.7027778	FOREST
1145	12.2	3	14.2	23.6	98.3	31.3	349.3	637.5	29.4	502.5	5.94	3.08	36.72	5	12	580					37.79330278	119.0998333	WETLAND
1769	17	28	46	113	96	60	160	520	91	429	6.3	1.171428571	16.4	2.5	7	1220					50.50416667	6.304166667	FOREST
1504	9.6	10.1	87.7	31.7	93.4	21.5	269.9	619.2	107.4	416.5	7.1	3.689873418	58.3	15	5.5	1200		140	680	180	50.60433333	10.67	FOREST
1815	37.8	25.2	39.1	382.6	89.4	86.6	30.7	849	102.1	589.3	4.6	3.5	52	5	16	846		360	84	550	25.4025	101.4716667	FOREST
1556	5.4	10.1	22.5	42.3	84.7	3.6	10.7	280.8	38	141.3	4.9	2	40.8	5	20.70833337	1316		264	285	451	-19.33333333	-44.33333333	SAVAN
253	14.5	10	12.8	37.8	82.6	80.3	147.4	385.3	37.3	348.1	6.4	0.260669622	2.5	3.5	15.9	1400		114	266	620	-27.49997778	-50.05717778	FOREST
1419	29.4	33.2	17.3	91.2	74.6	86.6	288.4	680.9	79.9	540.8	6	1.596491228	18.2	15	8.274999964	586		240	680	80	54.36265	13.7159	GRASSLAND
1501	23.5	19.9	21	54.5	74.4	39.6	119.9	412.2	64.4	288.4	4.8	0.951612903	11.8	15	5.5	1200		90	270	640	50.60433333	10.67	FOREST
254	14.3	10.8	9.2	38.2	69.8	58.5	145.7	346.5	34.3	312.2	6.4	0.197595142	1.4	4	15.9	1400		97	304	599	-27.49997778	-50.05717778	FOREST
252	10.3	7.7	5.5	37.1	60.4	32.1	109	262.1	23.5	238.6	5.9	0.168924924	0.9	6	15.9	1400		215	199	586	-27.49997778	-50.05717778	FOREST
259	16.7	10.9	10.5	35.6	60	69.9	129.6	332.3	38.1	295.1	6.4	0.209063229	1.6	4	15.9	1400		130	310	560	-27.49997778	-50.05717778	FOREST
1816	45.5	21.1	58.2	293.2	58.1	55.5	10.6	803	124.8	417.4	4.7	1.9	28	5	16	846		370	52	580	25.4025	101.4716667	SHRUBLAND
1388	29.2	36.5	44.5	108	56	73.1	213.1	682.4	110.2	450.2	5.5	2.698275862	31.3	15	8.274999964	586		170	710	120	54.36265	13.7159	GRASSLAND
1476	54.2	36.3	94	92.3	51.1	23.1	47.8	501	184.5	214.3	7.4	1.8	22	5	14.6	925		510	180	310	24.44166667	102.7027778	FOREST
603	6.229778923	13.03412623	28.09239916	75.967056	47.20682875	4.665200359	382.9717292	558.1671187	47.35630431	510.8108143	4.042	3.762	135.3006	7.5	18.1	774		558.11	438.23	3.68	-26.65	151.75	FOREST
251	5.5	6.6	10.7	17.5	31.3	11.6	21.9	135.4	22.8	82.3	5.9	0.18	3.2	15	15.9	1400		50	50	900	-27.50093889	-50.08827222	FOREST
630	3.451160976	12.31609888	21.0233476	77.2598753	30.69665881	3.531861023	420.3871614	568.666164	36.79060746	531.8755565	4.302	4.2636	164.0286	7.5	18.1	774		802.28	197.73	0	-26.65	151.75	GRASSLAND
1514	2.6	6	21.6	27.6	24.4	28.3	78.8	260	30.2	159.1	3.9	1.88671875	48.3	15	5.5	1200		120	280	600	50.60433333	10.67	FOREST
1468	1.5	3.1	6.6	4.6	24	103.7	32.9	231.6	11.2	165.2	8.7	1.371621622	20.3	27.5	14.6	925		113	404	483	24.44166667	102.7027778	GRASSLAND
246	1.5	1.9	6.6	4.9	20	3.9	11.9	66	10	40.7	6.3	0.3	4.55	15	15.9	1400		50	50	900	-27.50093889	-50.08827222	FOREST
687	21.8	11.2	22.3	96.7	197.2	64.9	280.3	694.5	55.3	639.1	5.67	2.9	30.8	15	0.7	640	3589	180.5	194.1	625.4	34.48333333	102.3166667	GRASSLAND
693	18.4	5.7	24.7	19.3	118.7	28	316	599	48.8	482	6.5	5.047	49.84	1	0.7	640	3589	100	250	650	34.48333333	102.3166667	GRASSLAND
553	20	40	45	25	60	120	80	590	105	285	5.73	4.21	101.38	5	0.7	640	3589				34.48333333	102.3166667	GRASSLAND
691	3	4	4.8	9.4	21.1	0.6	61	103.9	11.8	92.1	4.63	0.8	10.8	15	0.7	640	3589	202.5	59.8	737.7	34.48333333	102.3166667	GRASSLAND
577	2.7	5.9	7.3	12.2	18.6	0.5	60.5	107.7	15.9	91.8	4.6	0.8	10.9	15	0.7	640	3589	200	60	740	34.48333333	102.3166667	GRASSLAND
496	3.3	1.3	2.7	6.8	10.6	1.3	30.2	72.1	7.3	48.9	4.72	0.690722891	10	15	0.7	640	3589				34.48333333	102.3166667	GRASSLAND
504	3.6	1.9	2.4	6.4	9.5	1.1	27	63.4	7.9	44	4.43	0.576042019	8	7.5	0.7	640	3589				34.48333333	102.3166667	GRASSLAND
686	10.2	11.6	32.6	188.2	205.6	84.3	69.4	601.9	54.4	547.5	6.17	5.1	63.4	15	0.3	645	3451	68	88.5	843.5	34.5	102.3666667	GRASSLAND
660	3.3	9.5	27	60	110	17	285	548	39.8	472	4.46	2.03	35.01	5	0.3	645	3451				34.5	102.3666667	GRASSLAND
744	4.2	4.8	5.8	11.9	24.5	0.2	51.6	103	14.8	88.2	4.39	1	14.2	15	0.3	645	3451	210.4	58.6	731	34.5	102.3666667	GRASSLAND
500	3.4	1.7	6.8	12	18.1	1.4	36	113.9	11.9	67.5	4.29	0.889695085	10.3	15	0.3	645	3451				34.5	102.3666667	GRASSLAND
505	3.4	1.7	6.5	8.5	15.7	1.6	19.9	80.3	11.6	45.7	5.16	1.122916127	13	7.5	0.3	645	3451				34.5	102.3666667	GRASSLAND
709	3.1	8.7	18	50	103	19	290	526.4	29.8	462	4.62	1.71	27.2	5	0.9	631	3323				34.53333333	102.4	GRASSLAND
494	4	2.3	7	10.6	16.9	1.8	27.4	98	13.3	56.7	4.34	0.898332901	10.4	7.5	0.9	631	3323				34.53333333	102.4	GRASSLAND
492	2.7	1.3	5.6	8.4	16.1	1.4	21.7	81.5	9.6	47.6	4.67	0.924246351	10.7	15	0.9	631	3323				34.53333333	102.4	GRASSLAND
503	3.7	1.4	2.8	8.7	5.5	1.2	24.3	63.6	7.9	39.7	4.5	0.9501598	11	7.5	0.9	631	3323				34.53333333	102.4	GRASSLAND
798	173	189	206	355	558	172	2245	3898	568	3330	4.9	0.51296754	6.9	7.5	1.5	596	3217				34.9	102.8166667	GRASSLAND
608	9.8	8.4	35.1	108.6	258.9	1.7	90.7	513.1	53.3	459.9	4.9	5.2	61.4	15	1.5	596	3217	358	351.5	290.5	34.9	102.8166667	GRASSLAND
650	11	7.8	34	81.5	186.3	0.7	90.3	411.6	52.8	358.8	4.74	5.3	60.5	15	1.5	596	3217	358	351.5	290.5	34.9	102.8166667	GRASSLAND
776	13.3	4.4	18.7	16.4	89.8	3.4	316.4	548	36.4	426	6.5	1.883	18.907	3.5	1.5	596	3217	100	250	650	34.9	102.8166667	GRASSLAND
535	3.3	1	2.8	7.6	17.1	1	47.2	94.7	7.1	72.9	4.48	0.576042019	8	15	1.5	596	3217				34.9	102.8166667	GRASSLAND
525	4.7	2.3	6.2	7.6	15.5	1.9	16.9	73.8	13.2	41.9	5.31	1.87440615	21.7	2.5	1.5	596	3217				34.9	102.8166667	GRASSLAND
517	7.1	2.4	4	6.3	10.5	1.8	15.4	58.6	13.5	34	5.01	1.14019176	13.2	2.5	1.5	596	3217				34.9	102.8166667	GRASSLAND
647	71.9	58.9	14.3	76.9	96.1	95.2	460.9	874.2	145.1	268.2	4.4	1.307692308	17	10	2.4	568	3014	122.5337487	139.1484943	738.317757	35.03333333	102.9	GRASSLAND
585	4.1	6.8	8.6	34	56.7	0.5	73.3	184	19.5	164.5	4.9	1	13.7	15	2.4	568	3014	320	190	500	35.03333333	102.9	GRASSLAND
684	6.3	3.7	8.8	6.2	27.1	0	59.6	111.8	18.8	92.9	4.7	1	12.1	15	2.4	568	3014	364.1635836	54.99450055	580.8419158	35.03333333	102.9	GRASSLAND
522	7	3.7	11.1	11.5	23	1.9	23.9	104.6	21.8	60.3	4.28	1.166105209	13.5	2.5	2.4	568	3014				35.03333333	102.9	GRASSLAND
515	6.1	2.5	5	6.3	12	1.4	20.2	72.6	13.6	39.9	4.48	1.148829576	13.3	2.5	2.4	568	3014				35.03333333	102.9	GRASSLAND
892	2.6	5.8	3.6	7.4	10.9	1.2	29.9	61.3	12	49.4	4.19	0.8	10.7	15	2.4	568	3014	98	44.5	857.5	35.03333333	102.9	GRASSLAND
581	12.8	21.5	108.8	87.9	552.5	28.3	428.2	1240	143.1	1096.9	5.26	11	266	5	2.1	590	2764				34.93333333	104.0333333	GRASSLAND
616	31.9	28.4	164.3	52	484.8	12.9	383.1	1157.4	224.6	932.8	4.27	14	296	5	2.1	590	2764				34.93333333	104.0333333	GRASSLAND
606	6.7	17.6	128.3	40.7	275.1	375.3	144	987.7	152.6	835.1	5.78	11	171	5	2.1	590	2764				34.93333333	104.0333333	GRASSLAND
534	9.9	5.9	29.3	15.5	47.9	9	50.4	167.8	45.1	122.8	5.285714286	2.73962226	32.55	5	2.1	590	2764	90	680	230	34.93333333	104.0333333	GRASSLAND
631	0.4	0.6	3.1	16.7	36.6	20.5	64.3	167.2	4.1	138.1	4.6	1.51	19.84	5	2.1	590	2764				34.93333333	104.0333333	GRASSLAND
509	2.8	5.1	11.2	12.3	31.9	0.9	38.8	109.2	19.1	83.9	3.74	0.850590344	10.32	7.5	2.1	590	2764	84.6	177.4	738	34.93333333	104.0333333	GRASSLAND
643	0.2	0.5	1.9	15.6	31.1	14.4	56	137.3	2.6	117.1	4.31	1.23	12.93	5	2.1	590	2764				34.93333333	104.0333333	GRASSLAND
628	0.2	0.4	1.7	15.2	26.6	11.4	47.2	119.4	2.3	100.4	4.18	1.15	11.62	5	2.1	590	2764				34.93333333	104.0333333	GRASSLAND
705	11.7	69.6	93.1	165.2	449.3	507.8	647.4	1944	174.4	1769.7	6	31	355	15	5	522	2418				35.06666667	103.9666667	GRASSLAND
582	2.5	4	5.6	4	10.2	0.2	113	139.5	12.1	14.4	4.2	0.882352941	30	10	5	522	2418	65.60846561	69.84126984	864.5502646	35.06666667	103.9666667	GRASSLAND
633	1.2	3.1	5.9	3.1	9	0.2	82.9	105.4	10.2	12.3	4.1	0.424242424	14	7.5	5	522	2418	25.64102564	19.48717949	954.8717949	35.06666667	103.9666667	GRASSLAND
607	10.9	3.1	4.6	4.2	5.5	470.4	31.2	564.9	18.6	511.3	8.81	0.300807927	3.2	5	5	522	2418	11	393	596	35.06666667	103.9666667	GRASSLAND
CBL19	5.8	5.5	12	33.8	105.3	0.5	231.2	394	23.3	370.8	5.83	4.5	48.7	15	15.4	1900	1220	212.2	129.8	658	24.77245557	114.2025112	FOREST
959	16	13	32	98	112	85	198	554	61	493	6.2	1.178571429	16.5	2.5			362				47.11361111	128.7855556	FOREST
1028	20	15	24	86	115	63	206	529	59	470	6.3	1.092857143	15.3	2.5			329				47.11361111	128.7855556	SHRUBLAND
981	12	28	48	97	119	72	104	480	88	392	6.4	1.3	18.2	2.5			320				47.11361111	128.7855556	FOREST
1016	21	20	27	82	94	74	178	496	68	428	6.2	1.078571429	15.1	2.5			313				47.11361111	128.7855556	FOREST
968	7.9	1.9	3	1	8.5	0.7	13.2	36.2	12.8	23.4	4.14	0.6	9.1	15			156.96	25.5	37.7	936.8	64.66689	-21.06893	GRASSLAND
979	16.8	1.9	6.1	2.4	8.8	0.6	0.5	37.6	24.8	12.3	4.07	0.8	11.3	15			105.85	23.1	156.9	820	64.72469	-21.61372	GRASSLAND
1010	13.3	13.1	50.3	100.1	100.5	38.7	257.5	573.5	76.7	496.8	4.39	2.4	18.2	15			46.29	566	403	31	64.70138	-22.14026	GRASSLAND
966	3.4	2.8	5.1	12.5	17.9	0.6	137.2	179.5	11.3	168.2	5.43	1.1	12.9	15			24.6	94.99050095	191.7808219	713.2286771	64.66245	-21.39446	GRASSLAND
975	11.5	15.3	19.4	74.2	76.6	82.2	436	715.1	46.2	669	6.07	2.4	18.4	15			10.62	424.6424643	522.7522752	52.60526053	64.65602	-22.34732	GRASSLAND
1171	23	15	110	21	589	45	256	1200	148	911	5.8	28.78753648	500	12.5	15.2	1119					31.76666667	114.0166667	FOREST
600	61	53	0.3	376	232	1560	807.7	3090	114.3	2168	5.7	0.432690929	5.5	10	15.78	654		130	147	723	38.73	-9.47	GRASSLAND
1382	3.743399587	5.907075746	15.74233596	42.02361957	96.43371374	8.308165221	386.3010488	558.4593586	25.39281129	533.0665473	4.904	1.8488	51.0322	7.5	16.28	515		401.66	142.03	456.33	37.35	-8.84	GRASSLAND
922	133.8	108.2	23.5	512.7	94.1	75.3	28.2	1430	265.5	710.3	5.4	6.9	80	5				770	150	86	33.48333333	102.6333333	GRASSLAND
1400	6.9	7.9	5.9	45.2	77.8	32.1	128.1	303.8	20.7	283.2	6	0.174658968	1	6	14.52	1178		195	159	646	42.58	-9.05	DESERT
1547	6.7	7.5	37.9	50.5	68.4	9.1	9.3	257.3	52.1	137.3	4.3	1.4	35.7	5				146	160	694	-19.35333333	-57.03305556	GRASSLAND
916	129.1	73.1	22.9	484.7	59.4	100.6	50.3	1390	225.1	695	4.7	8.9	146	5				740	170	100	33.48333333	102.6333333	GRASSLAND
1532	3.592163023	4.994774962	12.32764044	38.73835026	59.24835571	0.139367267	257.7393911	375.7692583	20.91457843	355.8654643	5.004	1.8744	57.9124	7.5	16.16	541		817.28	182.75	0	37.72	-8.79	GRASSLAND
930	2	11.6	18.2	36	58.7	3.2	11.5	183.7	31.8	109.4	4	1.5	42.9	5				177	194	629	-19.35333333	-57.03305556	GRASSLAND
1544	7.9	7.2	6.5	47.5	57.8	40.2	224.3	391.4	21.6	369.8	6	0.163190881	0.8	8	14.52	1178		152	182	666	42.58	-9.05	GRASSLAND
927	6.6	5.3	33.1	53.6	56.1	12.8	11.5	241.7	45	134	4.5	1.3	42.25	5				151	183	666	-19.35333333	-57.03305556	FOREST
933	5.8	11.8	13.4	36.8	54.8	7.3	11.6	202.5	31	110.5	4.7	1.6	38.72	5				170	188	643	-19.35333333	-57.03305556	FOREST
1542	69	46	2.3	302	53	850	1017.7	2340	117.3	1205	6.4	0.340946232	3.9	4	14.4	1008		142	136	722	43.3	-8.67	GRASSLAND
1460	1.3	6.7	9.9	27.4	52.6	11.9	95	210.2	17.9	186.9	4.76	2.8	42.8	5	16.22	629					38.43	-8.83	DESERT
866	66	40	6.3	191	51	260	845.7	1460	112.3	502	5.8	0.283605796	2.9	7.5	15.78	654		111	142	747	38.73	-9.47	DESERT
885	4.197341185	4.853613445	12.49800117	37.35253815	50.92987978	0	415.1160691	523.8833044	21.5489558	503.398487	4.716	2.1228	70.7274	7.5	16.28	515		823.53	176.49	0	37.35	-8.84	GRASSLAND
1531	7.169424223	12.16758727	19.26191282	47.09050389	47.94209961	5.719286408	196.6903329	336.0411471	38.59892431	297.4422228	4.302	3.614	135.5422	7.5	17.92	677		372.2	262.37	365.45	36.19	-6.03	GRASSLAND
884	5.071621049	8.084051437	24.04269756	47.03340427	46.99745036	13.75850947	400.6171701	545.6049043	37.19837005	508.4065342	4.626	2.5076	95.963	7.5	16.28	515		758.55	241.48	0	37.35	-8.84	DESERT
1534	1.7	3.5	7.8	16.4	46.8	40	139	255.2	13	242.2	6.5	0.163190881	0.8	15	14.52	1178		193	243	564	42.58	-9.05	GRASSLAND
1523	6.1	12.2	8.6	29.4	44.7	2.7	11.1	171.9	26.9	87.9	4.7	1.4	35.98	5				174	181	645	-19.35333333	-57.03305556	FOREST
1517	1.4	7	14	21	43	4.5	42	147.4	22.4	110.5	4.07	1.39	18.92	5							33.91666667	102.65	GRASSLAND
854	3.3	10.1	13.8	30.3	42.7	2.3	11.2	179.8	27.2	86.5	4.3	1.7	53.89	5				170	199	631	-19.35333333	-57.03305556	FOREST
1412	6.686078456	8.563619233	22.59414641	40.28824439	42.55894134	16.61906876	271.3161795	408.6262781	37.8438441	370.782434	4.55	2.3468	88.0646	7.5	16.72	500		270.06	166.85	563.1	37.12	-8.6	DESERT
1548	4	4.3	15	20.7	39.3	2.2	7.7	169.9	23.3	69.9	4.3	1.4	47.04	5				170	246	584	-19.35333333	-57.03305556	GRASSLAND
1456	5.63914349	8.82724558	15.98766125	43.11455233	37.10647368	0.257610515	183.8206749	293.2449497	30.45405032	264.2993114	4.206	3.0164	114.023	7.5	17.11	514		378.89	318.54	302.63	37.03	-8.04	GRASSLAND
752	2.809996965	5.525854128	12.18094344	36.51483221	33.87539087	1.076769691	345.679468	435.9739301	20.51679453	417.1464608	4.708	2.0178	64.2052	7.5	16.72	500		689.68	301.84	8.48	37.12	-8.6	GRASSLAND
928	6.4	6.8	12.8	13.8	33.8	1.5	2.6	113.9	26	51.7	4.1	1.4	42.98	5				154	201	645	-19.35333333	-57.03305556	FOREST
868	5.03084079	8.155090323	18.91225841	46.33680799	31.74830458	1.688124267	333.6047328	445.2001339	32.09818952	413.3779696	4.652	2.8346	107.2594	7.5	16.16	541		714.45	249.71	35.87	37.72	-8.79	DESERT
1541	7.8	2.1	7.5	11.5	31	1.4	34.8	139.7	17.4	78.7	5	1.5	20.2	5	14.75	1029		550	50	400	40.87	-8.68	GRASSLAND
931	3	7.6	10.6	26.1	28.3	3.8	9.1	147.7	21.2	67.3	4.6	1.2	30.48	5				141	274	586	-19.35333333	-57.03305556	GRASSLAND
857	7.3	6.8	6.3	22.3	25.4	7.2	10	142.4	20.4	64.9	5.4	1.3	45.5	5				120	306	574	-19.35333333	-57.03305556	GRASSLAND
891	3.6	5.6	12.7	19.5	21.6	0.9	7.2	121.7	21.9	49.2	4	1.3	44.2	5				131	134	735	-19.35333333	-57.03305556	FOREST
858	2.9	4	12.3	23.1	19.9	1.4	8.3	133	19.2	52.7	4.1	1.3	53.69	5				168	156	676	-19.35333333	-57.03305556	GRASSLAND
867	2.5	3.4	2.1	7.5	17.5	0.5	67.9	101.4	8	93.4	4.79	1.1	18.4	15	14.55	1432		83.79162084	32.59674033	883.6116388	41.6	-8.81	GRASSLAND
856	5.1	5.3	12.7	27.8	16.5	1.1	4.2	121	23.1	49.6	4.2	1.5	49.05	5				147	209	644	-19.35333333	-57.03305556	FOREST
932	2.8	4.2	8	14.8	14.8	1.2	5.6	65.2	15	36.4	4.2	1	31.2	5				141	184	675	-19.35333333	-57.03305556	FOREST
1545	1.4	0.2	2.8	3.5	11.4	0.9	9.6	39.6	4.4	25.4	5.3	0.8	14	5	14.75	1029		50	40	910	40.87	-8.68	GRASSLAND
864	2.475469919	4.667785585	8.582019688	19.28862137	10.92166065	1.883300879	148.7450344	196.5638925	15.72527519	180.8386173	4.424	1.8914	75.9776	7.5	17.92	677		375.85	247.33	376.81	36.19	-6.03	DESERT
1535	5.9	2.9	6.8	8.5	9.4	0.8	81.1	115.4	15.6	99.8	4	0.8	12.8	15	14.55	1432		253.4746525	106.2893711	640.2359764	41.6	-8.81	GRASSLAND
935	3.3	4.8	9.4	25.1	9.1	1	2.6	87.2	17.5	37.8	4	1.1	41.25	5				124	161	715	-19.35333333	-57.03305556	GRASSLAND
1454	3.845188847	6.067712491	7.95888878	26.85252434	9.076588623	0	114.6841321	161.7189293	17.87179012	150.6132451	4.482	2.5146	110.315	7.5	17.11	514		547.61	451.01	1.39	37.03	-8.04	DESERT
853	3.4	10.2	4.5	25.3	6.7	2.3	8.8	78.2	18.1	43.1	4	1	37.1	5				125	178	697	-19.35333333	-57.03305556	FOREST
1384	5.2	0.9	2.5	6.6	5.9	0.9	9.4	31.4	8.6	22.8	4.13	1	15.1	15	17.97	225		202.5	217	580.5	36.74	-2.12	GRASSLAND
539	2.2	1.7	0.8	3	5.9	0.3	10.7	24.6	4.7	19.9	5.03	1.1	20.5	15	17.97	225		53.79462054	58.99410059	887.2112789	36.74	-2.12	DESERT
929	2	3.1	5.1	19.7	4	0.9	5.2	75.9	10.2	29.8	4.2	0.8	23.04	5				136	186	678	-19.35333333	-57.03305556	FOREST
855	2.5	3	6.6	17.6	0.9	1.4	3.9	59.8	12.1	23.8	3.7	0.9	31.5	5				90	155	755	-19.35333333	-57.03305556	FOREST
1332	0.9	7.4	5	20	35	9.5	92	179.8	13.3	156.5	4.08	2.67	36.61	4	24	1600	800	15.13	18.21	66.66	-17.93778	-51.64194	GRASSLAND
1165	0.5	4.4	3	18	8	8.8	80	130.5	7.9	114.8	4.24	1.41	13.56	14	24	1600	800	15.13	18.21	66.66	-17.93778	-51.64194	FOREST
998	1.9	14	38.9	77.2	109.5	1.6	300.8	690.1	54.8	489.1	4.3	1.2	20.9	5	21.7	1470	630	426			-23.08556	-49.63111	FOREST
118	2	8.2	26.5	65.6	121	1.9	346.9	693.3	36.7	535.4	4.1	0.8	10.2	5	13	1600	1000	91.4			-28.19836	-50.07813	GRASSLAND
119	2.5	11.5	37.9	73	105.4	3.8	323	700.2	51.9	505.2	4.5	2.2	25.6	5	13	1600	1000	457			-28.19836	-50.07813	SHRUBLAND
199	2.7	4.2	16.4	66.5	104.2	1.6	360.6	664.3	23.3	532.9	4.2	1.1	21.6	5	13	1600	1000	116			-28.19836	-50.07813	FOREST
47	7.3	25.4	177.5	36.4	306.5	5.9	34.9	631.2	210.2	383.7	3.5	7.4	176.9	4.5	4.93	140.63	1613				41.4398	107.031	GRASSLAND
28	1.1	3.4	56.1	81.8	111.2	2	493.7	749.3	60.6	688.7	5.2	5.5	57	8	7.26	58.04	1584	340			40.144	97.2805	GRASSLAND
39	5.2	9.8	31.2	41.8	76.6	3.5	200.4	368.5	46.2	322.3	4.7	1.45	14.44895592	10	6.7	82.59	1456				40.8901	104.476	GRASSLAND
56	4.8	61.2	124.4	46.4	415.6	2.3	38	722.7	190.4	502.3	3.5	11.9	207.3	0.5	8.06	49.11	1363				40.5759	96.6907	GRASSLAND
29	3.5	7.8	27.4	38.7	74.3	3.4	200.9	356.1	38.7	317.3	4.65	1.91	12.55800464	10	7.02	98.21	1299				40.7723	104.908	GRASSLAND
25	2.4	35.3	272.7	83.3	335.3	4.4	29.4	799	310.4	452.4	3.5	12.9	237.6	2.5	7.18	60.27	1293				40.733	105.616	GRASSLAND
48	2.1	6	33.7	24.2	70.1	3	136.7	275.8	41.8	234	5.27	1.52	22.89443155	10	5.25	178.57	1279				42.1859	109.194	GRASSLAND
31	4.4	6.2	26.8	39.6	74.6	3.4	199.8	354.8	37.4	317.4	4.65	1.06	13.60208817	10	6.13	116.07	1151				42.4215	109.823	GRASSLAND
35	2.1	7.1	42.1	24.2	74.9	3.5	105.1	258.9	51.3	207.7	5.49	1.57	24.08932715	10	6.13	89.29	1125				42.6571	110.295	GRASSLAND
18	3.6	9.9	25.9	34.5	61.5	3.7	150.6	289.8	39.4	250.3	5.04	1.61	24.82598608	10	1.31	270.09	1089				43.9136	115.721	GRASSLAND
34	2.5	7.3	34	24	64	3.1	108.8	243.6	43.8	199.9	5.29	1.55	24.10092807	10	4.61	189.73	1047				43.1675	111.396	GRASSLAND
45	3	7	32	91	127	6	438	704	42	224	4.85	8	110	10	8.86	46.88	1045	250		560	41.1257	100.465	GRASSLAND
52	2.6	8.3	30.6	28.1	54.1	3.1	133.7	260.5	41.5	219	5.07	1.56	23.9675174	10	5.33	64.73	1035				42.9319	110.845	GRASSLAND
57	5.2	9.3	28.4	41.4	74.7	3.2	202.3	364.7	42.9	321.6	4.74	1.6	14.10092807	10	8.38	53	1027				41.7147	103.139	GRASSLAND
4	4.8	10	65.1	227.2	519.5	25.8	216.4	1414	79.9	988.9	5.190476191	6.784234992	110	10	-2.87	406.25	762				49.9215	120.007	GRASSLAND
1	6.4	10.4	65	94.9	483.5	38.1	110.7	961	81.8	727.2	5.380952381	9.488753947	154	10	-1.26	390.63	633				49.1754	120.36	GRASSLAND
37	5	8	29.4	39.2	75.8	2.9	204.7	364.9	42.4	322.6	4.72	1.25	13.8225058	10	1.07	323.66	589				44.4634	117.176	GRASSLAND
1833	4.6	8.6	6.8	14.2	32.7	0.6	331	398.5	20	378.5	3.8	2.032329072	30	15	-2.5	809	842.53	240	190	570	68.34412778	18.81173333	TUNDRA
1837	10.5	15.4	13.9	29.5	27.4	0.7	341	438.3	39.8	398.6	4	3.753034352	55.4	5	-2.5	809	842.53	190	180	630	68.34412778	18.81173333	TUNDRA
806	8.3	4.9	11.5	15.7	27.1	9.5	163.2	240.2	24.7	215.5	5.56	1.4	13.5	15	-2	1000	668	254	351.8	394.2	68.41667	18.31667	TUNDRA
1558	5.9	5.5	4.8	8.8	17.9	0.5	58.5	101.9	16.2	85.7	4	2.1	41.6	15	-2	1000	668	266.2733727	244.6755325	489.0510949	68.41667	18.31667	TUNDRA
1671	5.3	3.2	3.1	12.5	17.9	0.3	129.7	172.1	11.6	160.4	4.76	1.6	26.2	15	-2	1000	668	201.279872	162.8837116	635.8364164	68.41667	18.31667	TUNDRA
983	10	10.9	27.9	46.2	76.7	3.5	175.1	350.2	48.8	301.5	4.05	1.4	10.1	15	-5	904.5	260	392.4	437.3	170.3	68.35	18.2	TUNDRA
1575	3	5	14.9	44.9	70.5	7.3	323.4	469	22.9	446.1	5.15	1.6	13	15	-5	904.5	260	283.5716428	615.5384462	100.889911	68.35	18.2	TUNDRA
1560	8.3	8.2	24.7	36.4	43.4	22.5	267	410.5	41.2	369.3	4.95	1.8	14.2	15	-5	904.5	260	300.4	233.1	466.5	68.35	18.2	TUNDRA
321	4.31909054	6.872925744	16.05884346	49.66933012	46.63301825	9.328182579	365.8775845	498.7589752	27.25085974	471.5081154	4.786	2.4444	93.3994	7.5	17.7	540	620	796.76	203.25	0	31.71306	35.06556	SHRUBLAND
812	4.5	8.6	17.2	42.6	44.4	5.9	192.7	316.1	30.3	285.6	4.2	1.1	15.9	15	24.1	1513	220	450	80	470	19.182	109.49367	FOREST
1203	5	5.9	18.1	28.1	32.2	0.5	52.3	142.1	29	113.1	4.1	1.6	25.5	15	24.1	1513	220	490	50	460	19.182	109.49367	FOREST
1318	37.2	32.7	28.1	54.4	108.4	37.2	237.5	535.5	98	437.5	6.1	1.2	10.8	15	24.31	1247	113	180	350	480	19.57117	109.49367	FOREST
793	1.8	11.8	6.3	2.3	34.9	1.4	50.6	109.1	19.9	89.2	6.4	0.5	6.2	15	24.31	1247	113	40	180	780	19.57117	109.49367	FOREST
77	25.3	21.5	56.3	15.1	66.6	24.6	43.2	308.4	103.1	149.5	4.7	1	14	10	15.6	2343	355				36.47	136.78167	FOREST
75	24.5	22.6	42.7	27.5	55.5	19.7	43.3	310.6	89.8	146	4.9	1	11	10	15.6	2343	355				36.47	136.78167	FOREST
81	8.5	21.2	10.8	15	9.2	265.9	61.2	500.6	40.5	351.3	8.2	0.7	10.1	7.5	15.6	2343	355	320	380	300	36.47	136.78167	FOREST
80	7.2	9.1	8.2	7.2	2.2	345.9	37.3	471.8	24.5	392.6	8.3	0.4	3.8	7.5	15.6	2343	355	130	260	610	36.47	136.78167	FOREST
815	5	9.5	7.3	10.9	34.5	0.9	62.2	130.2	21.8	108.5	5.2	1.2	15.8	15	12.8	1631	1498	170	180	650	25.901	110.477	FOREST
1033	2.7	10.9	18.1	19	29.9	1.4	39.2	121.3	31.7	89.5	4.5	0.8	12.8	15	13	1646	1393	180	70	750	24.15	110.228	FOREST
789	10.4	11.8	23.1	40.8	109.8	2.7	308.3	506.9	45.3	461.6	6.3	1.7	18.5	15	14.2	1648	1254	310	200	490	24.164	110.255	FOREST
813	5.9	11.8	15	17.7	35.8	1.8	39	127	32.7	94.3	4.6	0.4	6.1	15	15.8	1695	1242	110	30	850	23.49	108.447	FOREST
1580	2.7	1.4	4.3	4.3	7.5	2.7	21	43.9	8.4	35.5	4.6	0.2	3.9	15	12.6	1346	1176	50	40	910	28.706	108.204	FOREST
573	6.8	12.7	10.4	9.5	36.3	4.5	143.4	223.7	29.9	193.7	5.9	1.2	10.8	15	19.6	1723	1095	100	140	750	18.383	109.033	FOREST
816	3.6	9.5	4.5	2.7	28.6	0.9	50.3	100.2	17.6	82.5	5.1	0.5	5.5	15	14.1	1421	1090	190	100	710	28.67	109.314	FOREST
1091	3.2	9.1	8.6	12.7	16.8	1.8	65.1	117.3	20.9	96.4	4.2	0.6	9	15	14.15	1265	1037	160	60	780	27.875	108.735	FOREST
783	2.3	1.4	4.1	4.5	6.3	1.4	10.7	30.7	7.8	22.9	4.9	0.3	4.4	15	14.5	1485	1022	60	30	910	26.388	110.08	FOREST
797	2.3	2.3	7.3	5	7.3	1.4	10.7	36.1	11.9	24.4	4.8	0.2	3.5	15	14.3	1487	934	40	30	930	28.664	110.07	FOREST
69	0.7	0	1.5	9.1	19.5	3.1	160.6	194.5	2.2	31.7	6.6	0.73	22.35	3.75	11.5	1137	53	175.5	191	633.5	39.4	-123.8	FOREST
70	13.2	3.5	1.3	11.1	3.8	79.3	26.7	191.5	18	120.9	7.5	0.0099	0.09231	5	11.5	1137	53	86.79132087	80.49195081	832.7167283	39.4	-123.8	FOREST
68	6.1	10.8	3.2	9.8	3.4	196.1	39.1	337	20.1	248.4	7.8	0.01489	0.1465	5	11.5	1137	53	106.203474	259.057072	634.7394541	39.4	-123.8	FOREST
231	11	10	173	59	351	379	91	1074	194	880	4.4	3.1875	51	7.5	10	3200	2021	76.8	174.6	748.6	24.5158	121.575	FOREST
150	20	9	13	29	50	197	200	534	42	476	6.6	1.9	21	15	10.56	3080	3080	221	292	487	6.08	116.55	FOREST
186	23.7	7.2	59.3	25.4	32.4	101.6	15.7	333.2	90.2	175.1	5.7	2.3324	40.9836	5	12.65	2085	2700				6.08	116.55	FOREST
151	15.4	5	37.2	28.9	35	106.2	15.6	309.4	57.6	185.7	5.7	1.85658	32.18072	5	13.26	2085	2590				6.08	116.55	FOREST
184	13	4.8	3.3	17.5	13	24.1	16.8	92.5	21.1	71.4	8.1	0.6	8.3	5	17.27	2714	1860	220	60	720	6.08	116.55	FOREST
191	15.7	5	26.8	26.1	36.6	93	15.5	275.9	47.5	171.2	5.7	1.65534	29.52023	5	18.92	2714	1560				6.08	116.55	FOREST
194	21	19	5	8	21	293	120	492	45	442	8.2	1	10	15	23.65	2509	700	182	301	517	6.08	116.55	FOREST
182	4.8	3	2.5	22.6	13.6	17.4	74.9	138.8	10.3	128.5	7.5	0.9	7.3	5	23.65	2509	700	190	100	710	6.08	116.55	FOREST
169	4.4	4.8	22	58.2	34.2	3.6	115.6	242.8	31.2	211.6	5.1	4.2	44.1	5	23.93	2509	650	200	280	520	6.08333	116.55	FOREST
1598	5.2	13.6	72.7	132.4	359.9	22.8	171	1074	91.5	686.1	5	4.637326733	75	10	18.5	1756	430				26.92	117.87	FOREST
520	5	4	27	32	71	6	378	523	36	109	4.25	7.2	113.4	7.5	-3.7	930	3750	170	100	730	40.05	-105.6	TUNDRA
397	11.1	16.7	5.9	37.1	18.6	3.1	25.2	128.9	33.7	84	4.904761905	0.352414319	4.1	11.25	-3	779	3650				40.05	-105.6	FOREST
458	12.9	10.5	6.7	26	16.5	2.6	22.3	107.3	30.1	67.4	4.523809524	0.501499452	6.7	3.75	-1	779	3300				40.05	-105.6	FOREST
462	5	5	23	31	63	7	397	531	33	101	4.55	6	98.4	2.5	1.3	692	3050	130	70	800	40.05	-105.6	FOREST
1399	6.1	8.3	43.2	37.3	48.8	1	405.5	607.8	57.6	492.6	3.7	1	11.6	5	26	1970	4	79	64	858	-2.38095	-54.9057	SAVAN
1453	4.3	12.8	40.3	19.1	32	1.1	287.5	439.2	57.4	339.7	3.8	1.1	13.6	5	25.9	2020	4	858	128	15	-2.38095	-54.9057	SAVAN
96	91.8	73.3	43.9	30.2	73.5	9.6	23.7	346	209	137	4.6	13	490	2.64	1.5	615.5	4053				33.80625	101.62292	SHRUBLAND
95	2.2	3.8	5.1	15	17.4	0	47.4	90.9	11.1	79.8	4.6	2.6	40	2.5	1.5	615.5	4053	250	220	530	33.80625	101.62292	SHRUBLAND
94	0.6	5.4	3.3	9.1	9.7	0	29.9	58	9.3	48.7	4.6	1.6	24	7.5	1.5	615.5	4053	250	220	530	33.80625	101.62292	SHRUBLAND
157	71.8	65.3	94.2	231.8	776.9	37.2	359.3	1636.5	231.3	1405.2	5.8	17	340	7.5	22.5	4130	797				18.2773	-65.8485	FOREST
153	1.8	1.8	7.7	8.2	3.2	2.7	16.7	42.1	11.3	30.8	5.1	0.2	4.2	15	22.5	4020	694	20	10	970	18.2743	-65.8525	FOREST
171	6.2	24.5	250.2	301.2	1876.7	0.2	72.5	2531.5	280.9	2250.6	5	12.85714286	360	7.5	22.5	3920	616				18.3099	-65.8183	FOREST
176	2.3	3.6	1.1	14.9	17.7	14.6	87.6	141.8	7	134.8	8.82	0.9	7.3	5	22.5	3880	584				18.2636	-65.803	FOREST
167	5.4	4.5	5.4	15.9	34	1.8	49.9	117	15.3	101.6	4.8	0.5	10.2	15	22.5	3790	521	50	40	910	18.31	-65.826	FOREST
160	46.7	36.3	120.3	297.7	809.1	50.8	260.4	1621.3	203.3	1418	5.8	17.05882353	290	7.5	22.5	3540	376				18.3156	-65.7412	FOREST
104	22	10	9	17	43	103	123	327	41	286	6.4	1.957428571	27.404	10	2.8	1181	4100	131.3131313	363.6363636	505.0505051	27.9	86.36667	TUNDRA
103	27	10	4	17	25	150	99	332	41	291	7.8	1.618642857	22.661	10	3.1	1116.5	4000	105.2631579	157.8947368	736.8421053	27.9	86.36667	FOREST
101	92	41	0	67	40	332	226	798	133	665	8.1	2.3715	33.201	10	3.4	1116.5	3900	252.7472528	384.6153846	362.6373626	27.9	86.36667	FOREST
99	5	7	8	66	56	39	298	479	20	459	6.6	1.806857143	25.296	10	3.6	1052	3800	346.9387755	224.4897959	428.5714286	27.9	86.36667	FOREST
270	22	29	44	88	133	31	147	494	95	399	5.9	0.564573932	7.8	2.5	11	4550	1100				-39.56667	-72.09167	FOREST
269	15	10	22	103	97	49	165	461	47	414	6.2	0.558839888	7.7	2.5	11	4550	1100				-39.56667	-72.09167	GRASSLAND
1604	35	21	15	26	74	223	249	643	71	572	7.6	2.446785714	34.255	10	0.64	417	462.5	153.8461539	417.5824176	428.5714286	52.87638	-105.40627	GRASSLAND
1594	11	7	4	13	37	50	64	186	22	164	5.9	1.543357143	21.607	10	0.64	417	462.5	91.83673469	234.6938776	673.4693878	52.87638	-105.40627	GRASSLAND
764	6	9	6	17	28	54	56	176	21	155	6.8	0.978714286	13.702	10	0.64	417	462.5	103.0927835	185.5670103	711.3402062	52.87638	-105.40627	GRASSLAND
1154	7	15	13	9	12	20	113	189	35	154	6.5	4.103071429	57.443	10	0.64	417	462.5	185.5670103	494.8453608	319.5876289	52.87638	-105.40627	GRASSLAND
1823	3.1	4.1	6	11.9	16.3	1.3	58.7	101.4	13.2	88.2	3.98	2.5	36.2	15	27	2750	155	114.8885112	91.69083092	793.4206579	-6.102	105.423	FOREST
1824	4.5	5.1	10.5	25.3	21.8	0.6	124.6	192.3	20.1	172.3	3.84	1.7	25.4	15	27	2750	100	892.5	78.9	28.6	-6.102	105.423	FOREST
1056	128.5	36.3	102.2	145.2	457.3	3.1	337.7	1210.2	267	943.3	5.3	15	330	7.5	22	2650	788				9.88333	-83.56667	FOREST
340	175.8	36.3	58	112.2	435.6	7.4	544.7	1369.9	270.1	1099.9	6.1	14.66666667	440	7.5	12.39	1343	553				42.58646	-8.13057	FOREST
294	108.6	21.6	197.8	101.7	483.6	7.4	235.6	1156.3	328	828.3	4.5	10.60606061	350	7.5	15.5	2448	1563				18.08333	-76.65	FOREST
1092	2.3	2.4	2	10.6	13.5	0.6	6.4	42.7	6.7	31.1	4.7	1.8	23.4	7.5	4.2	1947	2940				29.8	101.8	FOREST
1037	29.2	16.9	4.3	31.2	28.7	1	129.8	241.1	50.4	190.7	4.6	7.2	144	1.125	4.2	1947	2880				29.8	101.8	FOREST
1858	2	4	31	153	357	3	377	927	37	890	5.03	2.3	23.37	16	-3.29	1036	4235	350	550	100	29.5415	101.955	GRASSLAND
1861	47	63	0	196	910	62	714	1992	110	1882	6.142857143	8.4	174	30	-0.88	2557	3838				29.5454	101.964	GRASSLAND
1860	77	18	166	34	350	13	291	949	261	688	5.571428571	26.8	393	15	-0.88	2557	3838				29.5454	101.964	GRASSLAND
575	49	20	70	68	225	20	324	776	139	637	6.047619048	13.7	218	11.5	-0.88	2557	3838				29.5454	101.964	GRASSLAND
1857	31	110	28	502	116	103	172	1127	169	893	5.3	1.357142857	19	15	-0.88	2557	3838	143	468	389	29.5454	101.964	GRASSLAND
1852	106	61	95	44	260	814	331	1711	262	1449	7.857142857	15.8	199	17.5	0.48	3211	3614				29.5505	101.97	SHRUBLAND
1745	34	26	58	68	132	20	464	802	118	684	6.238095238	9	128	14	0.48	3211	3614				29.5505	101.97	SHRUBLAND
1843	16	14	31	130	83	82	68	424	61	363	6.4	1.228571429	17.2	2.5	0.48	3211	3614				29.5505	101.97	SHRUBLAND
828	8.8	13.7	0	3	434	81	474	1014.5	22.5	992	5.2			45	25.7	580	422				-8.08	-39.58	SHRUBLAND
1581	14.4	14.5	0	36.6	353	82	476	976.5	28.9	947.6	5.2			45	25.7	580	422				-8.08	-39.58	SHRUBLAND
1234	8	24	54	186	290	104	290	956	86	870	5	5.1	96	42	8	1447	914				-43.25	171.58	FOREST
1070	29	27	90	110	458	48	102	972	146	718	6		324.105	35	4.6	850	2340	180	727	93	42.7	2	GRASSLAND
491	9	7	35	68	504	16	200	839	51	788	4.9	4.1	83	32.5	8	1400	800				-43.17	171.33	GRASSLAND
1835	15	6	40	68	115	158	100	502	61	441	5.3	3.3	64	40	8	1400	800				-43.17	171.33	FOREST
1340	1.3	0	0	8.7	3.8	4.1	17.8	114	1.3	34.4	5.3	0.08	0.7	47.5	10.7	220	1582				34.37	-106.07	GRASSLAND
1215	10.7	5.4	37	5.7	44.4	441.6	38.2	681.3	53.1	529.9	8.9		7	55	7.7	625	24				55.7	12.35	FOREST
1130	10.5	4.8	41.8	5.9	44.3	417.1	40.1	675.1	57.1	507.4	8.8		9	45	7.7	625	24				55.7	12.35	FOREST
1217	12.1	5	15.2	5.2	26	432.4	40.6	647.6	32.3	504.2	8.9		9	55	7.7	625	24				55.7	12.35	FOREST
732	0	2.5	7	3.4	85.3	0	216.3	314.5	9.5	305	5.9	1.6	29.3	40	27	2600	48	600	200	200	9.15	-79.85	FOREST
1639	0.1	0	10.4	21.4	80.8	0.3	209.9	322.9	10.5	312.4	5.9	1.9	32	35	27	2600	48	600	200	200	9.15	-79.85	FOREST
1654	0	0	9.2	16.9	80.6	0.1	192.3	299.1	9.2	289.9	5.9	1.6	25.3	45	27	2600	48	600	200	200	9.15	-79.85	FOREST
1662	0	0	7.8	4.7	77.6	0	175.1	265.2	7.8	257.4	5.9	1.1	14.4	55	27	2600	48	600	200	200	9.15	-79.85	FOREST
1672	0	6.5	1.3	4.4	52.7	0.1	121.7	186.7	7.8	178.9	5.9	1.2	21.5	45	27	2600	48	600	200	200	9.15	-79.85	FOREST
1072	0.1	4.4	3.8	12.1	50.7	0	120.6	191.7	8.3	183.4	5.9	1.9	29.9	35	27	2600	48	600	200	200	9.15	-79.85	FOREST
1687	0.1	6.6	2.5	25.8	42.4	0	87.1	164.5	9.2	155.3	5.9	1.4	26.8	35	27	2600	48	600	200	200	9.15	-79.85	FOREST
1686	0	3.3	5.3	23.6	39.7	0	108.2	180.1	8.6	171.5	5.9	1	21.1	45	27	2600	48	600	200	200	9.15	-79.85	FOREST
1677	0.3	2.2	17.1	1.7	10.9	0.7	18.2	53	19.6	31.5	5.04			35	21.7	1223	42	540	150	310	-28.57	32.26	FOREST
1648	0.3	1.8	26.5	3	5.3	0.5	16.9	56.5	28.6	25.7	5.11			45	21.7	1223	42	520	180	300	-28.57	32.26	FOREST
958	14.2	5.1	18.7	5.2	25.9	424.8	50.4	665.4	38	506.3	8.8		7	35	7.3	1246	300				41.94	-73.33	FOREST
951	14.5	5.4	20.5	5.3	25.8	420.8	50.8	677.3	40.4	502.7	8.9		8	45	7.3	1246	300				41.94	-73.33	FOREST
1651	10.1	4.4	42.1	5.2	44.4	418.2	44.9	674.5	56.6	512.7	8.8		4	35	3.7	1400	625				44.15	-71.45	FOREST
201	4	0.5	7	29	93	25	197.5	356	11.5	147	6.2			34.5	20.8	1470	1100	275	150	575	-15.933	-47.883	SAVAN
116	3	1	4	35	31	6	222	302	8	72	6.2			57.5	20.8	1470	1100	275	150	575	-15.933	-47.883	SAVAN
200	4	2	3	43	19	4	206	281	9	66	6.2			80.5	20.8	1470	1100	275	150	575	-15.933	-47.883	SAVAN
1329	0.2	0	8.2	0	19.3	0	5.4	33.1	8.4	24.7	5.4	0.2	3.1	45	12.4	1121	66	50	50	900	-41.273	173.14	FOREST
830	0.1	0	7.7	0	16.3	0.2	11.1	35.4	7.8	27.6	5.4	0.2	1.5	70	12.4	1121	66	50	50	900	-41.273	173.14	FOREST
1739	0.1	0	7.4	0	15.2	0.1	17.2	40	7.5	32.5	5.4	0.1	0.4	110	9.7	706	1069	50	50	900	42.65	-4.75	FOREST
1731	0.1	0	7.8	0	17.6	0	10	35.5	7.9	27.6	5.4	0.1	0.6	60	9.2	611	981	50	50	900	42.55	-4.73	FOREST
1723	0.1	0	0	0	15.3	0	9.1	24.5	0.1	24.4	5.4	0.2	0.4	135	10.4	627	931	50	50	900	42.58	-4.55	FOREST
1485	16	19	43	12	257	7	62	481	78	338	5.8		310	32.5	18.2	1053	175				30.799825	108.3232	GRASSLAND
614	1.7	11.2	13.3	16.6	70.6	42	280.6	436	26.2	409.8	5.8	31	469	45	5	522	2418				35.06666667	103.9666667	GRASSLAND
1274	6	38	31	17	261	79	99	565	75	456	5.8		190	32.5							27.08333333	117.7166667	FOREST
1261	15	24	21	9	163	5	55	345	60	232	5.8		330	37.5							27.08333333	117.7166667	FOREST
1288	3	18	26	6	160	131	62	447	47	359	5.8		130	37.5							27.08333333	117.7166667	FOREST
1291	11	9	61	72	127	28	162	525	81	389	5.8		260	32.5							27.08333333	117.7166667	FOREST
1227	8	10	39	18	87	104	74	375	57	283	5.8		120	37.5							27.73333333	114.65	FOREST
1221	3	12	7	12	52	30	30	170	22	124	5.8		100	42.5							27.73333333	114.65	FOREST
1317	1.6	4.4	3.5	24.9	37.2	23.7	128.3	223.6	9.5	214.1	5.3		0.3	55	14.02	1033		262	169	569	43.7	-7.84	GRASSLAND
1527	1.6	4.5	4.1	34.6	36.7	26	161.1	268.7	10.2	258.4	5.9		0.3	51.5	14.02	1033		329	133	538	43.7	-7.84	GRASSLAND
1304	2	5	24	14	33	137	12	252	31	196	5.8		100	32.5							27.08333333	117.7166667	FOREST
886	1.4	2.5	4.3	32	23.6	24.4	207.4	295.4	8.2	287.4	5.7		0.2	60.5	15.08	772		239	139	622	40.05	-8.89	GRASSLAND
1538	1.6	3.4	1.9	26	16.7	19.7	150.1	219.4	6.9	212.5	5.2		0.2	97.5	15.08	772		295	161	544	40.05	-8.89	DESERT
870	1	3.1	4	11.2	16.3	31.8	173.3	240.8	8.1	232.6	6.4		0.3	45	14.75	949		137	223	640	40.73	-8.72	GRASSLAND
1325	1.5	5	3.5	8.2	15	21.6	126.6	181.3	10	171.4	6.7		0.3	47	13.9	1068		180	299	521	43.67	-7.6	GRASSLAND
1540	1.7	4	2.7	28.9	13	18	169.1	237.3	8.4	229	5.3		0.2	95.5	15.08	772		338	134	528	40.05	-8.89	GRASSLAND
1364	1.7	2.8	1.6	28.8	2.4	17	220.8	275	6.1	269	5.7		0.1	122	14.4	1008		178	221	601	43.3	-8.67	GRASSLAND
1402	1.6	2.2	1.6	41.2	14.6	0.5	82.2	189.7	5.4	138.5	5.095238095		3.3	47.5	11.13	370	1970				34.367	-106.067	GRASSLAND
218	7.6	4.2	5.1	7.6	16.9	577.9	227.6	847	16.9	830	8.1			37.5	10	3200	2078	486	371	143	24.5146	121.58	FOREST
217	2.7	3.4	2.7	4.7	4.7	529	124.9	672	8.8	663.3	8.5			37.5	10	3200	2021	280.7192807	391.6083916	327.6723277	24.5158	121.575	FOREST
229	1.2	3.6	0.6	6	6	485.3	102.1	605	5.4	599.4	8.6			80	10	3200	1960	272	406	322	24.5141	121.59	FOREST
233	1.9	1.9	0.6	3.9	1.9	519.2	119.4	649	4.4	644.4	8.7			57.5	10	3200	1960	256	409	335	24.5141	121.59	FOREST
232	23.2	9.2	6.5	19.4	44.3	216	221.4	540	38.9	501.1	6.8			43.5	10	3200	1870	382.3823824	393.3933934	224.2242242	24.5133	121.596	FOREST
227	3.5	2.6	1.8	5.3	7.9	687.9	174	883	7.9	875.1	8.5			57.5	10	3200	1858	498	381	121	24.5143	121.598	FOREST
224	1.9	4.5	1.3	5.8	5.8	526.8	101.7	648	7.7	640.1	8.5			80	10	3200	1855	257.7422577	419.5804196	322.6773227	24.5143	121.601	FOREST
1268	15	91	156	62	175	1248	249	1996	262	1734	7.666666667	16.4	262	47.5	5.5	1200	810				50.60433	10.77	FOREST
1058	32	34	36	36	140	599	200	1077	102	975	7.761904762	15.3	277	110	5.5	1200	810				50.60433	10.77	FOREST
1032	5	38	0	1	98	300	401	843	43	800	7.380952381	21.9	381	170	5.5	1200	810				50.60433	10.77	FOREST
1141	9	23	10	52	36	6	21	157	42	115	7.285714286	0.2	4	59	5.5	1200	810				50.60433	10.77	FOREST
1073	3	1	4	9	1	7	251	276	8	268	7.190476191	2.5	51	47.5	2.22	616	56				47.58333	133.51667	FOREST
817	0	3	2	98	18	0	156	277	5	272	5.11	0.26	3.52	155.5	0.64	417	462.5	275	150	575	52.87638	-105.40627	GRASSLAND
605	1	0	1.1	9.7	4.9	3.1	18.1	107.1	2.1	35.8	5.3	0.5	4.2	47.5	19	573	67				-30.20833	115.08333	FOREST
571	1.1	0	0	9.9	6.6	2.1	17	195.7	1.1	35.6	5.3	0.17	0.7	47.5	19	573	60				-30.20833	115.08333	SHRUBLAND
501	1.9	0.8	0.6	14.5	4.8	1.2	21	74.6	3.3	41.5	5.3	0.8	8.2	47.5	19	573	31				-30.20833	115.08333	SHRUBLAND
346	1.5	0.2	0.9	28.3	7.4	4.7	35.1	225.9	2.6	75.5	5.3	0.5	4.8	47.5	19	573	20				-30.20833	115.08333	SHRUBLAND
992	0	5	2	179	16	0	120	322	7	315	5.08	0.24	3.16	121	0.05	310	1000	450	450	100	68.35	18.82	GRASSLAND
1106	0	0	1	4	2	43	53	103	1	102	4.86	0.2	1.95	81	0.05	310	1000	450	450	100	68.35	18.82	SHRUBLAND
1078	1	20	5	173	41	0	156	396	26	370	4.97	1.14	8.03	112.5	0.05	310	900	350	350	300	68.35	18.82	SHRUBLAND
977	1	4	0	8	11	56	5	85	5	80	5.1	0.1	0.6	116	0.05	310	900	275	150	575	68.35	18.82	GRASSLAND
1119	0	9	4	161	47	0	127	348	13	335	5.03	0.57	6.12	71	0.05	310	800	350	550	100	68.35	18.82	SHRUBLAND
1052	0	0	0	0	5	2	34	41	0	41	4.57	0.18	1.82	77.5	0.05	310	800				68.35	18.82	GRASSLAND
990	3	29	15	269	150	9	275	750	47	703	5.13	1.24	12.67	52.5	0.05	310	700	450	450	100	68.35	18.82	GRASSLAND
1111	0	0	4	2	11	4	100	121	4	117	3.48	0.38	4.08	32.5	0.05	310	700	350	550	100	68.35	18.82	SHRUBLAND
1020	1	16	16	239	197	2	215	686	33	653	4.97	1.02	12.31	38.5	0.05	310	600	450	450	100	68.35	18.82	GRASSLAND
1074	1	0	10	49	93	0	211	364	11	353	5.07	1.28	13.02	36.5	0.05	310	600	350	350	300	68.35	18.82	SHRUBLAND
986	0	0	4	0	6	33	76	119	4	115	4.74	0.61	4.37	42	0.05	310	500	600	200	200	68.35	18.82	GRASSLAND
92	1.8	2.4	1.8	4.2	6.5	466.6	111.7	595	6	589	7.9			77.5	14.3	1235	1240	274	266	460	26.4	106.4	FOREST
93	1.7	1.1	2.8	4	4	443.5	109.9	567	5.6	561.4	7.9			92.5	14.3	1235	1240	277.2772773	274.2742743	448.4484485	26.4	106.4	FOREST
88	33	5	37	8	142	5	216	446	75	371	6.047619048	21.1	438	41.5	2.8	700	475				45.4	127.5	FOREST
87	3	0	2	0	5	4	44	58	5	53	6.333333333	0.5	5	44.5	2.8	700	475				45.4	127.5	FOREST
90	1.5	1.9	3.4	1.9	7.8	352.7	115.8	485	6.8	478.2	8.1			75	21.5	1500	570	211.2112112	244.2442442	544.5445445	21.68333	101.41667	FOREST
1851	50	3	88	7	184	6	478	816	141	675	6.80952381	20.1	396	36	0.48	3211	3614				29.5505	101.97	SHRUBLAND
1855	2.3	1.7	11.8	13	22.8	56.2	180.2	288	15.8	272.2	4.7			46.5	10.08	1254	2032	311	485	204	29.6099	102.086	FOREST
1607	3.1	1.8	9.3	12.6	17.8	73.3	140.1	258	14.2	243.8	4.5			37.5	10.08	1254	2032	312	244	444	29.6099	102.086	FOREST
1856	2.7	2.4	7.5	13.9	17.6	136.5	158.5	339	12.6	326.5	5.6			40.5	10.08	1254	2032	330	233	437	29.6099	102.086	FOREST
